# Supplementary material for: Persistence of Pristine Deep-Sea Coral Gardens in the Mediterranean Sea (SW Sardinia)
Source: PLoS One. 2015 Mar 19;10(3):e0119393. doi: 10.1371/journal.pone.0119393 (PMC4366093; doi:10.1371/journal.pone.0119393)
Supplement: S1 Dataset — (XLS) [file pone.0119393.s001.xls]

## Sheet: Abundance
	N° individuals															Density
	Habitat	Area (m2)	Tot corals	I. elongata	C. verticillata	A. dichotoma	L. glaberrima	P. larix	A. hirsuta	B. mollis	E. cavolinii	P. monilifera	FI	EC		Habitat	Tot corals	I. elongata	C. verticillata	A. dichotoma	L. glaberrima	P. larix	A. hirsuta	B. mollis	E. cavolinii	P. monilifera
	BT	0.4366	1	0	0	0	0	1	0	0	0	0	0	0		BT	2.29043	0	0	0	0	2.29043	0	0	0	0
	BT	3.9516	1	0	0	0	0	1	0	0	0	0	0	0		BT	0.253062	0	0	0	0	0.253062	0	0	0	0
	BT	1.8	16	0	6	0	0	0	0	10	0	0	0	0		BT	8.88889	0	3.33333	0	0	0	0	5.55556	0	0
	BT	5	1	0	0	0	0	0	1	0	0	0	0	0		BT	0.2	0	0	0	0	0	0.2	0	0	0
	BT	3	0	0	0	0	0	0	0	0	0	4	0	0		BT	0	0	0	0	0	0	0	0	0	1.33333
	BT	1.5	6	0	0	0	1	0	0	5	0	1	0	0		BT	4	0	0	0	0.666667	0	0	3.33333	0	0.666667
	BT	4	0	0	0	0	0	0	0	0	0	0	0	0		BT	0	0	0	0	0	0	0	0	0	0
	BT	4.5	0	0	0	0	0	0	0	0	0	0	0	0		BT	0	0	0	0	0	0	0	0	0	0
	BT	3	3	0	0	0	1	0	0	2	0	2	0	0		BT	1	0	0	0	0.333333	0	0	0.666667	0	0.666667
	BT	4	3	0	0	0	1	0	1	1	0	6	0	0		BT	0.75	0	0	0	0.25	0	0.25	0.25	0	1.5
	BT	2.2	2	0	0	0	0	0	1	1	0	5	0	0		BT	0.909091	0	0	0	0	0	0.454545	0.454545	0	2.27273
	BT	3.2	0	0	0	0	0	0	0	0	0	2	0	0		BT	0	0	0	0	0	0	0	0	0	0.625
	BT	1	0	0	0	0	0	0	0	0	0	1	0	0		BT	0	0	0	0	0	0	0	0	0	1
	BT	2.4	1	0	0	0	1	0	0	0	0	1	0	0		BT	0.416667	0	0	0	0.416667	0	0	0	0	0.416667
	BT	3	0	0	0	0	0	0	0	0	0	1	0	0		BT	0	0	0	0	0	0	0	0	0	0.333333
	BT	3.36	9	0	3	0	1	0	0	5	0	0	0	0		BT	2.67857	0	0.892857	0	0.297619	0	0	1.4881	0	0
	BT	4.5414	0	0	0	0	0	0	0	0	0	0	0	0		BT	0	0	0	0	0	0	0	0	0	0
	BT	2	2	0	0	0	2	0	0	0	0	4	0	0		BT	1	0	0	0	1	0	0	0	0	2
	BT	2	1	0	0	0	1	0	0	0	0	5	0	0		BT	0.5	0	0	0	0.5	0	0	0	0	2.5
	BT	1	0	0	0	0	0	0	0	0	0	0	0	0		BT	0	0	0	0	0	0	0	0	0	0
	BT	3.1974	1	0	0	0	1	0	0	0	0	0	0	0		BT	0.312754	0	0	0	0.312754	0	0	0	0	0
	BT	1.0292	3	0	2	0	0	1	0	0	0	2	0	0		BT	2.91489	0	1.94326	0	0	0.971628	0	0	0	1.94326
	BT	2.727	2	0	1	0	1	0	0	0	0	8	0	0		BT	0.733407	0	0.366703	0	0.366703	0	0	0	0	2.93363
	BT	2	1	0	0	0	1	0	0	0	0	3	0	0		BT	0.5	0	0	0	0.5	0	0	0	0	1.5
	BT	4	1	0	0	0	0	1	0	0	0	0	0	0		BT	0.25	0	0	0	0	0.25	0	0	0	0
	BT	4	2	0	0	0	1	0	0	1	0	1	0	0		BT	0.5	0	0	0	0.25	0	0	0.25	0	0.25
	BT	3	2	0	0	0	0	2	0	0	0	1	0	0		BT	0.666667	0	0	0	0	0.666667	0	0	0	0.333333
	BT	2	1	0	0	0	1	0	0	0	0	1	0	0		BT	0.5	0	0	0	0.5	0	0	0	0	0.5
	BT	4	0	0	0	0	0	0	0	0	0	2	0	0		BT	0	0	0	0	0	0	0	0	0	0.5
	BT	3.6252	5	0	3	0	2	0	0	0	0	5	0	0		BT	1.37923	0	0.827541	0	0.551694	0	0	0	0	1.37923
	BT	1.3225	1	0	0	0	0	1	0	0	0	3	0	0		BT	0.756144	0	0	0	0	0.756144	0	0	0	2.26843
	BT	1	0	0	0	0	0	0	0	0	0	3	0	0		BT	0	0	0	0	0	0	0	0	0	3
	BT	3	1	0	0	0	1	0	0	0	0	2	0	0		BT	0.333333	0	0	0	0.333333	0	0	0	0	0.666667
	BT	5	0	0	0	0	0	0	0	0	0	2	0	0		BT	0	0	0	0	0	0	0	0	0	0.4
	BT	1.1305	1	0	0	1	0	0	0	0	0	0	0	0		BT	0.884564	0	0	0.884564	0	0	0	0	0	0
	BT	1	2	0	1	0	1	0	0	0	0	1	0	0		BT	2	0	1	0	1	0	0	0	0	1
	BT	2.5	4	0	0	0	0	0	2	2	0	0	0	0		BT	1.6	0	0	0	0	0	0.8	0.8	0	0
	BT	1.7767	0	0	0	0	0	0	0	0	0	4	0	0		BT	0	0	0	0	0	0	0	0	0	2.25136
	BT	3	0	0	0	0	0	0	0	0	0	4	0	0		BT	0	0	0	0	0	0	0	0	0	1.33333
	BT	3.375	3	0	0	0	2	0	0	1	0	1	0	0		BT	0.888889	0	0	0	0.592593	0	0	0.296296	0	0.296296
	BT	1.9665	11	0	2	0	6	0	1	2	0	4	0	0		BT	5.59369	0	1.01704	0	3.05111	0	0.508518	1.01704	0	2.03407
	BT	4	0	0	0	0	0	0	0	0	0	2	0	0		BT	0	0	0	0	0	0	0	0	0	0.5
	BT	5.396	1	0	0	0	0	0	1	0	0	0	0	0		BT	0.185322	0	0	0	0	0	0.185322	0	0	0
	BT	2.5676	1	0	0	0	0	1	0	0	0	0	0	0		BT	0.389469	0	0	0	0	0.389469	0	0	0	0
	BT	4	0	0	0	0	0	0	0	0	0	0	0	0		BT	0	0	0	0	0	0	0	0	0	0
	BT	4	0	0	0	0	0	0	0	0	0	0	0	0		BT	0	0	0	0	0	0	0	0	0	0
	BT	3.0459	1	0	0	0	0	0	1	0	0	0	0	0		BT	0.32831	0	0	0	0	0	0.32831	0	0	0
	BT	4	0	0	0	0	0	0	0	0	0	0	0	0		BT	0	0	0	0	0	0	0	0	0	0
	BT	0.2	2	0	2	0	0	0	0	0	0	0	0	0		BT	10	0	10	0	0	0	0	0	0	0
	BT	4	0	0	0	0	0	0	0	0	0	0	0	0		BT	0	0	0	0	0	0	0	0	0	0
	BT	4	0	0	0	0	0	0	0	0	0	0	0	0		BT	0	0	0	0	0	0	0	0	0	0
	BT	1.5	0	0	0	0	0	0	0	0	0	0	0	0		BT	0	0	0	0	0	0	0	0	0	0
	BT	4	0	0	0	0	0	0	0	0	0	0	0	0		BT	0	0	0	0	0	0	0	0	0	0
	BT	2.0592	0	0	0	0	0	0	0	0	0	0	0	0		BT	0	0	0	0	0	0	0	0	0	0
	BT	4	0	0	0	0	0	0	0	0	0	0	0	0		BT	0	0	0	0	0	0	0	0	0	0
	BT	4	0	0	0	0	0	0	0	0	0	1	0	0		BT	0	0	0	0	0	0	0	0	0	0.25
	BT	4	1	0	0	0	1	0	0	0	0	1	0	0		BT	0.25	0	0	0	0.25	0	0	0	0	0.25
	BT	4	1	0	0	0	1	0	0	0	0	0	0	0		BT	0.25	0	0	0	0.25	0	0	0	0	0
	BT	4	3	0	0	0	2	0	1	0	0	0	0	0		BT	0.75	0	0	0	0.5	0	0.25	0	0	0
	BT	2.6004	1	0	0	0	1	0	0	0	0	0	0	0		BT	0.384556	0	0	0	0.384556	0	0	0	0	0
	BT	4	3	0	0	0	3	0	0	0	0	1	0	0		BT	0.75	0	0	0	0.75	0	0	0	0	0.25
	BT	2.7048	2	0	0	0	2	0	0	0	0	0	0	0		BT	0.739426	0	0	0	0.739426	0	0	0	0	0
	BT	1.568	0	0	0	0	0	0	0	0	0	0	0	0		BT	0	0	0	0	0	0	0	0	0	0
	BT	4	3	0	0	0	3	0	0	0	0	3	0	0		BT	0.75	0	0	0	0.75	0	0	0	0	0.75
	BT	3.0459	3	0	1	0	2	0	0	0	0	1	0	0		BT	0.984931	0	0.32831	0	0.65662	0	0	0	0	0.32831
	BT	2	2	0	1	0	1	0	0	0	0	0	0	0		BT	1	0	0.5	0	0.5	0	0	0	0	0
	BT	1	3	0	0	0	1	0	0	2	0	0	0	0		BT	3	0	0	0	1	0	0	2	0	0
	BT	1.25	3	0	0	0	3	0	0	0	0	5	0	0		BT	2.4	0	0	0	2.4	0	0	0	0	4
	BT	5.0451	1	0	0	0	1	0	0	0	0	0	0	0		BT	0.198212	0	0	0	0.198212	0	0	0	0	0
	BT	5	0	0	0	0	0	0	0	0	0	0	0	0		BT	0	0	0	0	0	0	0	0	0	0
	BT	1.0292	0	0	0	0	0	0	0	0	0	1	0	0		BT	0	0	0	0	0	0	0	0	0	0.971628
	BT	4	2	0	0	0	2	0	0	0	0	4	0	0		BT	0.5	0	0	0	0.5	0	0	0	0	1
	BT	4	0	0	0	0	0	0	0	0	0	0	0	0		BT	0	0	0	0	0	0	0	0	0	0
	BT	5	9	0	1	0	7	0	1	0	0	2	0	0		BT	1.8	0	0.2	0	1.4	0	0.2	0	0	0.4
	BT	4	1	0	0	0	0	0	1	0	0	0	0	0		BT	0.25	0	0	0	0	0	0.25	0	0	0
	BT	2	1	0	0	0	1	0	0	0	0	2	0	0		BT	0.5	0	0	0	0.5	0	0	0	0	1
	BT	1.978	4	0	0	0	4	0	0	0	0	1	0	0		BT	2.02224	0	0	0	2.02224	0	0	0	0	0.505561
	BT	4	4	0	0	0	4	0	0	0	0	1	0	0		BT	1	0	0	0	1	0	0	0	0	0.25
	BT	5	0	0	0	0	0	0	0	0	0	0	0	0		BT	0	0	0	0	0	0	0	0	0	0
	BT	5	0	0	0	0	0	0	0	0	0	0	0	0		BT	0	0	0	0	0	0	0	0	0	0
	BT	5	1	0	0	0	1	0	0	0	0	0	0	0		BT	0.2	0	0	0	0.2	0	0	0	0	0
	BT	3	1	0	0	1	0	0	0	0	0	0	0	0		BT	0.333333	0	0	0.333333	0	0	0	0	0	0
	BT	5	0	0	0	0	0	0	0	0	0	0	0	0		BT	0	0	0	0	0	0	0	0	0	0
	BT	9	0	0	0	0	0	0	0	0	0	0	0	0		BT	0	0	0	0	0	0	0	0	0	0
	BT	5	0	0	0	0	0	0	0	0	0	0	0	0		BT	0	0	0	0	0	0	0	0	0	0
	BT	1	2	0	0	0	2	0	0	0	0	0	0	0		BT	2	0	0	0	2	0	0	0	0	0
	BT	1.5251	1	0	0	0	1	0	0	0	0	0	0	0		BT	0.655695	0	0	0	0.655695	0	0	0	0	0
	BT	6	4	0	0	0	4	0	0	0	0	3	0	0		BT	0.666667	0	0	0	0.666667	0	0	0	0	0.5
	BT	4	1	0	0	0	1	0	0	0	0	0	0	0		BT	0.25	0	0	0	0.25	0	0	0	0	0
	BT	4.9104	1	0	0	0	1	0	0	0	0	0	0	0		BT	0.203649	0	0	0	0.203649	0	0	0	0	0
	BT	2	6	0	0	0	6	0	0	0	0	0	0	0		BT	3	0	0	0	3	0	0	0	0	0
	BT	3.3	2	0	0	0	2	0	0	0	0	2	0	0		BT	0.606061	0	0	0	0.606061	0	0	0	0	0.606061
	BT	0.728	2	0	0	0	2	0	0	0	0	0	0	0		BT	2.74725	0	0	0	2.74725	0	0	0	0	0
	BT	4	0	0	0	0	0	0	0	0	0	0	0	0		BT	0	0	0	0	0	0	0	0	0	0
	BT	1.6748	2	0	0	0	2	0	0	0	0	0	0	0		BT	1.19417	0	0	0	1.19417	0	0	0	0	0
	BT	4	3	0	0	0	3	0	0	0	0	1	0	0		BT	0.75	0	0	0	0.75	0	0	0	0	0.25
	BT	1.008	6	0	0	0	6	0	0	0	0	0	0	0		BT	5.95238	0	0	0	5.95238	0	0	0	0	0
	BT	2.6934	3	0	0	0	3	0	0	0	0	0	0	0		BT	1.11383	0	0	0	1.11383	0	0	0	0	0
	BT	0.5922	2	0	0	0	2	0	0	0	0	1	0	0		BT	3.37724	0	0	0	3.37724	0	0	0	0	1.68862
	BT	5.832	5	0	0	0	5	0	0	0	0	0	0	0		BT	0.857339	0	0	0	0.857339	0	0	0	0	0
	BT	10.8	3	0	0	0	3	0	0	0	0	1	0	0		BT	0.277778	0	0	0	0.277778	0	0	0	0	0.0925926
	BT	6.4468	4	0	0	0	4	0	0	0	0	0	0	0		BT	0.620463	0	0	0	0.620463	0	0	0	0	0
	BT	3.007	5	0	0	0	5	0	0	0	0	0	0	0		BT	1.66279	0	0	0	1.66279	0	0	0	0	0
	BT	4	0	0	0	0	0	0	0	0	0	0	0	0		BT	0	0	0	0	0	0	0	0	0	0
	BT	1.728	4	0	0	0	4	0	0	0	0	0	0	0		BT	2.31481	0	0	0	2.31481	0	0	0	0	0
	BT	8.0518	1	0	0	0	1	0	0	0	0	0	0	0		BT	0.124196	0	0	0	0.124196	0	0	0	0	0
	BT	1.2177	2	0	0	0	2	0	0	0	0	0	0	0		BT	1.64244	0	0	0	1.64244	0	0	0	0	0
	BT	2.2378	3	0	0	0	3	0	0	0	0	0	0	0		BT	1.3406	0	0	0	1.3406	0	0	0	0	0
	BT	5	0	0	0	0	0	0	0	0	0	0	0	0		BT	0	0	0	0	0	0	0	0	0	0
	BT	3.7541	1	0	0	0	1	0	0	0	0	1	0	0		BT	0.266375	0	0	0	0.266375	0	0	0	0	0.266375
	BT	2.0066	0	0	0	0	0	0	0	0	0	0	0	0		BT	0	0	0	0	0	0	0	0	0	0
	BT	1.682	2	0	0	0	2	0	0	0	0	0	0	0		BT	1.18906	0	0	0	1.18906	0	0	0	0	0
	BT	4	0	0	0	0	0	0	0	0	0	0	0	0		BT	0	0	0	0	0	0	0	0	0	0
	BT	2	0	0	0	0	0	0	0	0	0	0	0	0		BT	0	0	0	0	0	0	0	0	0	0
	BT	3	4	0	0	1	2	1	0	0	0	0	0	0		BT	1.33333	0	0	0.333333	0.666667	0.333333	0	0	0	0
	BT	5	2	0	0	0	2	0	0	0	0	2	0	0		BT	0.4	0	0	0	0.4	0	0	0	0	0.4
	BT	5	0	0	0	0	0	0	0	0	0	0	0	0		BT	0	0	0	0	0	0	0	0	0	0
	BT	5	0	0	0	0	0	0	0	0	0	0	0	0		BT	0	0	0	0	0	0	0	0	0	0
	BT	4	3	0	0	0	1	2	0	0	0	1	0	0		BT	0.75	0	0	0	0.25	0.5	0	0	0	0.25
	BT	4	1	0	0	0	0	0	1	0	0	0	0	0		BT	0.25	0	0	0	0	0	0.25	0	0	0
	BT	4	0	0	0	0	0	0	0	0	0	0	0	0		BT	0	0	0	0	0	0	0	0	0	0
	BT	4	2	0	0	0	2	0	0	0	0	1	0	0		BT	0.5	0	0	0	0.5	0	0	0	0	0.25
	BT	0.5	0	0	0	0	0	0	0	0	0	0	0	0		BT	0	0	0	0	0	0	0	0	0	0
	BT	4	2	0	0	0	2	0	0	0	0	0	0	0		BT	0.5	0	0	0	0.5	0	0	0	0	0
	BT	5	0	0	0	0	0	0	0	0	0	0	0	0		BT	0	0	0	0	0	0	0	0	0	0
	BT	1.712	1	0	0	0	0	1	0	0	0	0	0	0		BT	0.584112	0	0	0	0	0.584112	0	0	0	0
	BT	4	1	0	0	0	1	0	0	0	0	1	0	0		BT	0.25	0	0	0	0.25	0	0	0	0	0.25
	BT	3.1126	1	0	0	0	1	0	0	0	0	2	0	0		BT	0.321275	0	0	0	0.321275	0	0	0	0	0.64255
	BT	2.0184	1	0	0	0	1	0	0	0	0	1	0	0		BT	0.495442	0	0	0	0.495442	0	0	0	0	0.495442
	BT	5	0	0	0	0	0	0	0	0	0	0	0	0		BT	0	0	0	0	0	0	0	0	0	0
	BT	5	2	0	0	0	2	0	0	0	0	1	0	0		BT	0.4	0	0	0	0.4	0	0	0	0	0.2
	BT	4	1	0	0	0	1	0	0	0	0	0	0	0		BT	0.25	0	0	0	0.25	0	0	0	0	0
	BT	4	0	0	0	0	0	0	0	0	0	0	0	0		BT	0	0	0	0	0	0	0	0	0	0
	BT	4	0	0	0	0	0	0	0	0	0	1	0	0		BT	0	0	0	0	0	0	0	0	0	0.25
	BT	3	7	0	0	0	7	0	0	0	0	0	0	0		BT	2.33333	0	0	0	2.33333	0	0	0	0	0
	BT	3.0929	6	0	0	0	6	0	0	0	0	0	0	0		BT	1.93993	0	0	0	1.93993	0	0	0	0	0
	BT	2.048	3	0	0	0	3	0	0	0	0	7	0	0		BT	1.46484	0	0	0	1.46484	0	0	0	0	3.41797
	BT	2	7	0	0	0	7	0	0	0	0	1	0	0		BT	3.5	0	0	0	3.5	0	0	0	0	0.5
	BT	1.4652	1	0	0	0	1	0	0	0	0	1	0	0		BT	0.682501	0	0	0	0.682501	0	0	0	0	0.682501
	BT	0.5	0	0	0	0	0	0	0	0	0	0	0	0		BT	0	0	0	0	0	0	0	0	0	0
	BT	6	1	0	0	0	1	0	0	0	0	0	0	0		BT	0.166667	0	0	0	0.166667	0	0	0	0	0
	BT	3.2	2	0	0	0	2	0	0	0	0	0	0	0		BT	0.625	0	0	0	0.625	0	0	0	0	0
	BT	1	3	0	0	0	3	0	0	0	0	0	0	0		BT	3	0	0	0	3	0	0	0	0	0
	BT	4.2757	2	0	0	0	2	0	0	0	0	0	0	0		BT	0.46776	0	0	0	0.46776	0	0	0	0	0
	BT	2.0066	1	0	0	0	1	0	0	0	0	0	0	0		BT	0.498355	0	0	0	0.498355	0	0	0	0	0
	BT	4	3	0	0	0	3	0	0	0	0	0	0	0		BT	0.75	0	0	0	0.75	0	0	0	0	0
	BT	3	1	0	0	0	0	1	0	0	0	0	0	0		BT	0.333333	0	0	0	0	0.333333	0	0	0	0
	BT	3	1	0	0	0	0	1	0	0	0	0	0	0		BT	0.333333	0	0	0	0	0.333333	0	0	0	0
	BT	1.5	1	0	0	1	0	0	0	0	0	0	0	0		BT	0.666667	0	0	0.666667	0	0	0	0	0	0
	BT	3	1	0	0	1	0	0	0	0	0	0	0	0		BT	0.333333	0	0	0.333333	0	0	0	0	0	0
	BT	3	0	0	0	0	0	0	0	0	0	1	0	0		BT	0	0	0	0	0	0	0	0	0	0.333333
	BT	3	0	0	0	0	0	0	0	0	0	1	0	0		BT	0	0	0	0	0	0	0	0	0	0.333333
	BT	3	2	0	0	0	0	0	2	0	0	1	0	0		BT	0.666667	0	0	0	0	0	0.666667	0	0	0.333333
	BT	2	0	0	0	0	0	0	0	0	0	1	0	0		BT	0	0	0	0	0	0	0	0	0	0.5
	BT	3	0	0	0	0	0	0	0	0	0	1	0	0		BT	0	0	0	0	0	0	0	0	0	0.333333
	BT	3	0	0	0	0	0	0	0	0	0	1	0	0		BT	0	0	0	0	0	0	0	0	0	0.333333
	BT	3	2	0	0	0	0	0	2	0	0	0	0	0		BT	0.666667	0	0	0	0	0	0.666667	0	0	0
	BT	3	0	0	0	0	0	0	0	0	0	0	0	0		BT	0	0	0	0	0	0	0	0	0	0
	BT	3	0	0	0	0	0	0	0	0	0	0	0	0		BT	0	0	0	0	0	0	0	0	0	0
	BT	3	6	0	1	0	0	0	4	1	0	1	0	0		BT	2	0	0.333333	0	0	0	1.33333	0.333333	0	0.333333
	BT	3	7	0	1	0	1	0	1	4	0	0	0	0		BT	2.33333	0	0.333333	0	0.333333	0	0.333333	1.33333	0	0
	BT	3	2	0	1	0	0	0	1	0	0	1	0	0		BT	0.666667	0	0.333333	0	0	0	0.333333	0	0	0.333333
	BT	3	0	0	0	0	0	0	0	0	0	1	0	0		BT	0	0	0	0	0	0	0	0	0	0.333333
	BT	3	0	0	0	0	0	0	0	0	0	0	0	0		BT	0	0	0	0	0	0	0	0	0	0
	BT	3	0	0	0	0	0	0	0	0	0	1	0	0		BT	0	0	0	0	0	0	0	0	0	0.333333
	BT	3	0	0	0	0	0	0	0	0	0	1	0	0		BT	0	0	0	0	0	0	0	0	0	0.333333
	BT	1.5	0	0	0	0	0	0	0	0	0	2	0	0		BT	0	0	0	0	0	0	0	0	0	1.33333
	BT	3	0	0	0	0	0	0	0	0	0	0	0	0		BT	0	0	0	0	0	0	0	0	0	0
	BT	4	1	0	1	0	0	0	0	0	0	0	0	0		BT	0.25	0	0.25	0	0	0	0	0	0	0
	BT	2	1	0	1	0	0	0	0	0	0	0	0	0		BT	0.5	0	0.5	0	0	0	0	0	0	0
	BT	2	1	0	1	0	0	0	0	0	0	2	0	0		BT	0.5	0	0.5	0	0	0	0	0	0	1
	BT	3.5	2	0	0	0	0	0	2	0	0	2	0	0		BT	0.571429	0	0	0	0	0	0.571429	0	0	0.571429
	BT	2	0	0	0	0	0	0	0	0	0	3	0	0		BT	0	0	0	0	0	0	0	0	0	1.5
	BT	2	3	0	0	0	0	0	3	0	0	5	0	0		BT	1.5	0	0	0	0	0	1.5	0	0	2.5
	BT	2	1	0	0	0	0	1	0	0	0	6	0	0		BT	0.5	0	0	0	0	0.5	0	0	0	3
	BT	3	0	0	0	0	0	0	0	0	0	0	0	0		BT	0	0	0	0	0	0	0	0	0	0
	BT	3	1	0	0	0	0	1	0	0	0	0	0	0		BT	0.333333	0	0	0	0	0.333333	0	0	0	0
	BT	3	1	0	1	0	0	0	0	0	0	4	0	0		BT	0.333333	0	0.333333	0	0	0	0	0	0	1.33333
	BT	1.0672	1	0	0	0	0	0	1	0	0	0	0	0		BT	0.937031	0	0	0	0	0	0.937031	0	0	0
	BT	4	0	0	0	0	0	0	0	0	0	0	0	0		BT	0	0	0	0	0	0	0	0	0	0
	BT	4	1	0	0	0	0	1	0	0	0	1	0	0		BT	0.25	0	0	0	0	0.25	0	0	0	0.25
	BT	4	0	0	0	0	0	0	0	0	0	2	0	0		BT	0	0	0	0	0	0	0	0	0	0.5
	BT	4	0	0	0	0	0	0	0	0	0	5	0	0		BT	0	0	0	0	0	0	0	0	0	1.25
	BT	4	0	0	0	0	0	0	0	0	0	1	0	0		BT	0	0	0	0	0	0	0	0	0	0.25
	BT	3	0	0	0	0	0	0	0	0	0	0	0	0		BT	0	0	0	0	0	0	0	0	0	0
	BT	3	0	0	0	0	0	0	0	0	0	2	0	0		BT	0	0	0	0	0	0	0	0	0	0.666667
	BT	5	0	0	0	0	0	0	0	0	0	2	0	0		BT	0	0	0	0	0	0	0	0	0	0.4
	BT	2.45	0	0	0	0	0	0	0	0	0	5	0	0		BT	0	0	0	0	0	0	0	0	0	2.04082
	BT	4	1	0	0	0	1	0	0	0	0	0	0	0		BT	0.25	0	0	0	0.25	0	0	0	0	0
	BT	3	1	0	0	0	0	0	0	1	0	0	0	0		BT	0.333333	0	0	0	0	0	0	0.333333	0	0
	BT	3	4	0	1	2	0	0	1	0	0	0	0	0		BT	1.33333	0	0.333333	0.666667	0	0	0.333333	0	0	0
	BT	3	0	0	0	0	0	0	0	0	0	0	0	0		BT	0	0	0	0	0	0	0	0	0	0
	BT	3	0	0	0	0	0	0	0	0	0	0	0	0		BT	0	0	0	0	0	0	0	0	0	0
	BT	3	0	0	0	0	0	0	0	0	0	2	0	0		BT	0	0	0	0	0	0	0	0	0	0.666667
	BT	2	1	0	0	0	0	0	1	0	0	4	0	0		BT	0.5	0	0	0	0	0	0.5	0	0	2
	BT	4	1	0	0	0	0	1	0	0	0	9	0	0		BT	0.25	0	0	0	0	0.25	0	0	0	2.25
	BT	4	0	0	0	0	0	0	0	0	0	4	0	0		BT	0	0	0	0	0	0	0	0	0	1
	BT	3	2	0	0	0	0	0	2	0	0	0	0	0		BT	0.666667	0	0	0	0	0	0.666667	0	0	0
	BT	3	0	0	0	0	0	0	0	0	0	1	0	0		BT	0	0	0	0	0	0	0	0	0	0.333333
	BT	3	0	0	0	0	0	0	0	0	0	1	0	0		BT	0	0	0	0	0	0	0	0	0	0.333333
	BT	3	2	0	0	0	0	2	0	0	0	1	0	0		BT	0.666667	0	0	0	0	0.666667	0	0	0	0.333333
	BT	3	0	0	0	0	0	0	0	0	0	0	0	0		BT	0	0	0	0	0	0	0	0	0	0
	BT	3	2	0	2	0	0	0	0	0	0	1	0	0		BT	0.666667	0	0.666667	0	0	0	0	0	0	0.333333
	BT	4	0	0	0	0	0	0	0	0	0	2	0	0		BT	0	0	0	0	0	0	0	0	0	0.5
	BT	4	2	0	1	0	0	1	0	0	0	4	0	0		BT	0.5	0	0.25	0	0	0.25	0	0	0	1
	BT	3	0	0	0	0	0	0	0	0	0	0	0	0		BT	0	0	0	0	0	0	0	0	0	0
	BT	3	0	0	0	0	0	0	0	0	0	1	0	0		BT	0	0	0	0	0	0	0	0	0	0.333333
	BT	3	0	0	0	0	0	0	0	0	0	0	0	0		BT	0	0	0	0	0	0	0	0	0	0
	BT	3	0	0	0	0	0	0	0	0	0	0	0	0		BT	0	0	0	0	0	0	0	0	0	0
	BT	2	0	0	0	0	0	0	0	0	0	0	0	0		BT	0	0	0	0	0	0	0	0	0	0
	BT	3	1	0	1	0	0	0	0	0	0	0	0	0		BT	0.333333	0	0.333333	0	0	0	0	0	0	0
	BT	3	1	0	1	0	0	0	0	0	0	0	0	0		BT	0.333333	0	0.333333	0	0	0	0	0	0	0
	BT	3	1	0	1	0	0	0	0	0	0	0	0	0		BT	0.333333	0	0.333333	0	0	0	0	0	0	0
	BT	3	1	0	0	0	0	1	0	0	0	0	0	0		BT	0.333333	0	0	0	0	0.333333	0	0	0	0
	BT	4	2	0	0	0	0	0	2	0	0	4	0	0		BT	0.5	0	0	0	0	0	0.5	0	0	1
	BT	3	1	0	1	0	0	0	0	0	0	5	0	0		BT	0.333333	0	0.333333	0	0	0	0	0	0	1.66667
	BT	3	1	0	1	0	0	0	0	0	0	4	0	0		BT	0.333333	0	0.333333	0	0	0	0	0	0	1.33333
	BT	4	0	0	0	0	0	0	0	0	0	2	0	0		BT	0	0	0	0	0	0	0	0	0	0.5
	BT	2	1	0	1	0	0	0	0	0	0	0	0	0		BT	0.5	0	0.5	0	0	0	0	0	0	0
	BT	4	0	0	0	0	0	0	0	0	0	0	0	0		BT	0	0	0	0	0	0	0	0	0	0
	BT	4	0	0	0	0	0	0	0	0	0	2	0	0		BT	0	0	0	0	0	0	0	0	0	0.5
	BT	4	3	0	0	0	3	0	0	0	0	0	0	0		BT	0.75	0	0	0	0.75	0	0	0	0	0
	BT	3	0	0	0	0	0	0	0	0	0	3	0	0		BT	0	0	0	0	0	0	0	0	0	1
	BT	2	0	0	0	0	0	0	0	0	0	2	0	0		BT	0	0	0	0	0	0	0	0	0	1
	BT	3	4	0	3	0	0	0	1	0	0	1	0	0		BT	1.33333	0	1	0	0	0	0.333333	0	0	0.333333
	BT	4	1	0	1	0	0	0	0	0	0	0	0	0		BT	0.25	0	0.25	0	0	0	0	0	0	0
	BT	4	1	0	1	0	0	0	0	0	0	1	0	0		BT	0.25	0	0.25	0	0	0	0	0	0	0.25
	BT	3	2	0	0	0	0	0	0	2	0	2	0	0		BT	0.666667	0	0	0	0	0	0	0.666667	0	0.666667
	BT	3	0	0	0	0	0	0	0	0	0	0	0	0		BT	0	0	0	0	0	0	0	0	0	0
	BT	3	0	0	0	0	0	0	0	0	0	0	0	0		BT	0	0	0	0	0	0	0	0	0	0
	BT	3	0	0	0	0	0	0	0	0	0	0	0	0		BT	0	0	0	0	0	0	0	0	0	0
	BT	3	3	0	2	0	1	0	0	0	0	0	0	0		BT	1	0	0.666667	0	0.333333	0	0	0	0	0
	BT	2	6	0	1	0	1	0	0	4	0	3	0	0		BT	3	0	0.5	0	0.5	0	0	2	0	1.5
	BT	3	3	0	0	0	1	0	0	2	0	0	0	0		BT	1	0	0	0	0.333333	0	0	0.666667	0	0
	BT	3	1	0	1	0	0	0	0	0	0	9	0	0		BT	0.333333	0	0.333333	0	0	0	0	0	0	3
	BT	2	5	0	1	0	2	0	0	2	0	1	0	0		BT	2.5	0	0.5	0	1	0	0	1	0	0.5
	BT	3	0	0	0	0	0	0	0	0	0	3	0	0		BT	0	0	0	0	0	0	0	0	0	1
	BT	3	4	0	2	0	0	1	1	0	0	4	0	0		BT	1.33333	0	0.666667	0	0	0.333333	0.333333	0	0	1.33333
	BT	3	6	0	3	0	1	1	1	0	0	1	0	0		BT	2	0	1	0	0.333333	0.333333	0.333333	0	0	0.333333
	BT	4	5	0	0	0	3	0	0	2	0	3	0	0		BT	1.25	0	0	0	0.75	0	0	0.5	0	0.75
	BT	4	5	0	0	0	3	0	0	2	0	3	0	0		BT	1.25	0	0	0	0.75	0	0	0.5	0	0.75
	BT	4	0	0	0	0	0	0	0	0	0	1	0	0		BT	0	0	0	0	0	0	0	0	0	0.25
	BT	4	3	0	0	0	3	0	0	0	0	1	0	0		BT	0.75	0	0	0	0.75	0	0	0	0	0.25
	BT	4	3	0	0	0	3	0	0	0	0	2	0	0		BT	0.75	0	0	0	0.75	0	0	0	0	0.5
	BT	3	7	0	0	0	7	0	0	0	0	1	0	0		BT	2.33333	0	0	0	2.33333	0	0	0	0	0.333333
	BT	1.5	2	0	0	0	2	0	0	0	0	0	0	0		BT	1.33333	0	0	0	1.33333	0	0	0	0	0
	BT	1	0	0	0	0	0	0	0	0	0	0	0	0		BT	0	0	0	0	0	0	0	0	0	0
	BT	2	1	0	0	0	1	0	0	0	0	0	0	0		BT	0.5	0	0	0	0.5	0	0	0	0	0
	BT	4	4	0	0	0	3	1	0	0	0	0	0	0		BT	1	0	0	0	0.75	0.25	0	0	0	0
	BT	3.4362	4	0	0	0	4	0	0	0	0	0	0	0		BT	1.16408	0	0	0	1.16408	0	0	0	0	0
	BT	3	3	0	0	0	3	0	0	0	0	1	0	0		BT	1	0	0	0	1	0	0	0	0	0.333333
	BT	2	0	0	0	0	0	0	0	0	0	2	0	0		BT	0	0	0	0	0	0	0	0	0	1
	BT	3	2	0	0	0	2	0	0	0	0	0	0	0		BT	0.666667	0	0	0	0.666667	0	0	0	0	0
	BT	3	0	0	0	0	0	0	0	0	0	0	0	0		BT	0	0	0	0	0	0	0	0	0	0
	BT	4	0	0	0	0	0	0	0	0	0	0	0	0		BT	0	0	0	0	0	0	0	0	0	0
	BT	2	2	0	0	0	2	0	0	0	0	0	0	0		BT	1	0	0	0	1	0	0	0	0	0
	BT	1.5	3	0	0	0	3	0	0	0	0	1	0	0		BT	2	0	0	0	2	0	0	0	0	0.666667
	BT	2	3	0	0	0	3	0	0	0	0	0	0	0		BT	1.5	0	0	0	1.5	0	0	0	0	0
	BT	0.5	1	0	0	1	0	0	0	0	0	0	0	0		BT	2	0	0	2	0	0	0	0	0	0
	BT	0.7	0	0	0	0	0	0	0	0	0	0	0	0		BT	0	0	0	0	0	0	0	0	0	0
	BT	0.3	0	0	0	0	0	0	0	0	0	0	0	0		BT	0	0	0	0	0	0	0	0	0	0
	BT	0.5	1	0	0	0	0	0	0	1	0	0	0	0		BT	2	0	0	0	0	0	0	2	0	0
	BT	0.6	0	0	0	0	0	0	0	0	0	0	0	0		BT	0	0	0	0	0	0	0	0	0	0
	BT	0.4	0	0	0	0	0	0	0	0	0	0	0	0		BT	0	0	0	0	0	0	0	0	0	0
	BT	0.2	0	0	0	0	0	0	0	0	0	0	0	0		BT	0	0	0	0	0	0	0	0	0	0
	BT	4	1	0	0	0	1	0	0	0	0	0	0	0		BT	0.25	0	0	0	0.25	0	0	0	0	0
	BT	2	2	0	1	0	1	0	0	0	0	0	0	0		BT	1	0	0.5	0	0.5	0	0	0	0	0
	BT	0.3	1	0	0	0	1	0	0	0	0	0	0	0		BT	3.33333	0	0	0	3.33333	0	0	0	0	0
	BT	0.5	1	0	0	0	1	0	0	0	0	0	0	0		BT	2	0	0	0	2	0	0	0	0	0
	BT	1	2	0	0	0	2	0	0	0	0	0	0	0		BT	2	0	0	0	2	0	0	0	0	0
	BT	3	5	0	0	0	5	0	0	0	0	0	0	0		BT	1.66667	0	0	0	1.66667	0	0	0	0	0
	BT	0.3	0	0	0	0	0	0	0	0	0	0	0	0		BT	0	0	0	0	0	0	0	0	0	0
	BT	4	1	0	0	0	1	0	0	0	0	0	0	0		BT	0.25	0	0	0	0.25	0	0	0	0	0
	BT	4	1	0	0	0	1	0	0	0	0	0	0	0		BT	0.25	0	0	0	0.25	0	0	0	0	0
	BT	4	5	0	0	0	5	0	0	0	0	0	0	0		BT	1.25	0	0	0	1.25	0	0	0	0	0
	BT	4	2	0	0	0	2	0	0	0	0	0	0	0		BT	0.5	0	0	0	0.5	0	0	0	0	0
	BT	4	3	0	0	0	3	0	0	0	0	0	0	0		BT	0.75	0	0	0	0.75	0	0	0	0	0
	BT	3	2	0	0	1	1	0	0	0	0	0	0	0		BT	0.666667	0	0	0.333333	0.333333	0	0	0	0	0
	BT	0.8	1	0	0	0	1	0	0	0	0	0	0	0		BT	1.25	0	0	0	1.25	0	0	0	0	0
	BT	2	4	0	0	1	3	0	0	0	0	0	1	0		BT	2	0	0	0.5	1.5	0	0	0	0	0
	BT	2	0	0	0	0	0	0	0	0	0	0	0	0		BT	0	0	0	0	0	0	0	0	0	0
	BT	4	5	0	0	0	5	0	0	0	0	0	0	0		BT	1.25	0	0	0	1.25	0	0	0	0	0
	BT	2	3	0	0	0	3	0	0	0	0	0	0	0		BT	1.5	0	0	0	1.5	0	0	0	0	0
	BT	3	3	0	0	1	2	0	0	0	0	0	0	0		BT	1	0	0	0.333333	0.666667	0	0	0	0	0
	BT	2	7	0	0	0	7	0	0	0	0	0	0	0		BT	3.5	0	0	0	3.5	0	0	0	0	0
	BT	1	1	0	0	0	1	0	0	0	0	0	0	0		BT	1	0	0	0	1	0	0	0	0	0
	BT	1.5	1	0	0	0	1	0	0	0	0	0	0	0		BT	0.666667	0	0	0	0.666667	0	0	0	0	0
	BT	1.5	2	0	0	0	2	0	0	0	0	0	0	0		BT	1.33333	0	0	0	1.33333	0	0	0	0	0
	BT	3	5	0	0	0	5	0	0	0	0	0	0	0		BT	1.66667	0	0	0	1.66667	0	0	0	0	0
	BT	4	1	0	0	0	1	0	0	0	0	0	0	0		BT	0.25	0	0	0	0.25	0	0	0	0	0
	BT	3	5	0	3	0	1	1	0	0	0	0	0	0		BT	1.66667	0	1	0	0.333333	0.333333	0	0	0	0
	BT	0.6	1	0	0	0	1	0	0	0	0	0	0	0		BT	1.66667	0	0	0	1.66667	0	0	0	0	0
	BT	4	0	0	0	0	0	0	0	0	0	0	0	0		BT	0	0	0	0	0	0	0	0	0	0
	BT	3	13	0	0	0	11	0	0	2	0	0	0	0		BT	4.33333	0	0	0	3.66667	0	0	0.666667	0	0
	BT	2.5	4	0	0	0	4	0	0	0	0	0	0	0		BT	1.6	0	0	0	1.6	0	0	0	0	0
	BT	0.8	0	0	0	0	0	0	0	0	0	0	0	0		BT	0	0	0	0	0	0	0	0	0	0
	BT	2	11	0	0	0	11	0	0	0	0	0	0	0		BT	5.5	0	0	0	5.5	0	0	0	0	0
	BT	1.5	2	0	0	0	2	0	0	0	0	0	0	0		BT	1.33333	0	0	0	1.33333	0	0	0	0	0
	BT	4	10	0	0	0	10	0	0	0	0	0	0	0		BT	2.5	0	0	0	2.5	0	0	0	0	0
	BT	2.5	10	0	0	0	10	0	0	0	0	0	0	0		BT	4	0	0	0	4	0	0	0	0	0
	BT	1.5	4	0	0	0	4	0	0	0	0	0	0	0		BT	2.66667	0	0	0	2.66667	0	0	0	0	0
	BT	4	0	0	0	0	0	0	0	0	0	0	0	0		BT	0	0	0	0	0	0	0	0	0	0
	BT	4	11	0	0	0	11	0	0	0	0	1	1	1		BT	2.75	0	0	0	2.75	0	0	0	0	0.25
	BT	2	6	0	1	0	3	0	1	1	0	1	0	0		BT	3	0	0.5	0	1.5	0	0.5	0.5	0	0.5
	BT	1.5	3	0	0	0	3	0	0	0	0	0	0	0		BT	2	0	0	0	2	0	0	0	0	0
	BT	2.5	2	0	0	0	2	0	0	0	0	0	1	0		BT	0.8	0	0	0	0.8	0	0	0	0	0
	BT	0.3	1	0	0	0	1	0	0	0	0	0	0	0		BT	3.33333	0	0	0	3.33333	0	0	0	0	0
	BT	2	3	0	0	0	3	0	0	0	0	0	0	0		BT	1.5	0	0	0	1.5	0	0	0	0	0
	BT	5	8	0	0	0	8	0	0	0	0	4	0	0		BT	1.6	0	0	0	1.6	0	0	0	0	0.8
	BT	3	0	0	0	0	0	0	0	0	0	1	0	0		BT	0	0	0	0	0	0	0	0	0	0.333333
	BT	5	7	0	0	0	7	0	0	0	0	0	0	0		BT	1.4	0	0	0	1.4	0	0	0	0	0
	BT	3	3	0	0	0	3	0	0	0	0	0	0	0		BT	1	0	0	0	1	0	0	0	0	0
	BT	2	2	0	0	0	2	0	0	0	0	0	0	0		BT	1	0	0	0	1	0	0	0	0	0
	BT	0.2	1	0	0	0	1	0	0	0	0	0	0	0		BT	5	0	0	0	5	0	0	0	0	0
	BT	1.5	4	0	0	0	2	1	0	1	0	2	0	0		BT	2.66667	0	0	0	1.33333	0.666667	0	0.666667	0	1.33333
	BT	2	1	0	0	0	1	0	0	0	0	3	0	0		BT	0.5	0	0	0	0.5	0	0	0	0	1.5
	BT	2	2	0	0	2	0	0	0	0	0	0	0	0		BT	1	0	0	1	0	0	0	0	0	0
	BT	4	5	0	0	0	2	3	0	0	0	0	0	0		BT	1.25	0	0	0	0.5	0.75	0	0	0	0
	BT	2	4	0	0	0	3	0	0	1	0	0	0	0		BT	2	0	0	0	1.5	0	0	0.5	0	0
	BT	0.5	1	0	0	0	1	0	0	0	0	0	0	0		BT	2	0	0	0	2	0	0	0	0	0
	BT	2.5	3	0	0	0	2	0	1	0	0	0	0	0		BT	1.2	0	0	0	0.8	0	0.4	0	0	0
	BT	4	10	0	0	0	10	0	0	0	0	2	0	0		BT	2.5	0	0	0	2.5	0	0	0	0	0.5
	BT	4	6	0	0	0	6	0	0	0	0	0	0	0		BT	1.5	0	0	0	1.5	0	0	0	0	0
	BT	3	2	0	0	0	2	0	0	0	0	0	0	0		BT	0.666667	0	0	0	0.666667	0	0	0	0	0
	BT	2.5	6	0	2	0	4	0	0	0	0	0	0	0		BT	2.4	0	0.8	0	1.6	0	0	0	0	0
	BT	3	9	0	0	0	9	0	0	0	0	0	0	0		BT	3	0	0	0	3	0	0	0	0	0
	BT	4	6	0	0	0	6	0	0	0	0	0	0	0		BT	1.5	0	0	0	1.5	0	0	0	0	0
	BT	2.5	8	0	0	0	8	0	0	0	0	0	0	0		BT	3.2	0	0	0	3.2	0	0	0	0	0
	BT	0.6	3	0	0	0	3	0	0	0	0	0	0	0		BT	5	0	0	0	5	0	0	0	0	0
	BT	2	9	0	0	0	9	0	0	0	0	2	0	0		BT	4.5	0	0	0	4.5	0	0	0	0	1
	BT	4	9	0	0	0	9	0	0	0	0	6	0	0		BT	2.25	0	0	0	2.25	0	0	0	0	1.5
	BT	3.5	5	0	0	0	5	0	0	0	0	0	0	0		BT	1.42857	0	0	0	1.42857	0	0	0	0	0
	BT	2.5	8	0	3	1	4	0	0	0	0	3	0	0		BT	3.2	0	1.2	0.4	1.6	0	0	0	0	1.2
	BT	3	6	0	3	0	3	0	0	0	0	0	0	0		BT	2	0	1	0	1	0	0	0	0	0
	BT	5	5	0	0	0	5	0	0	0	0	7	0	0		BT	1	0	0	0	1	0	0	0	0	1.4
	BT	3	7	0	6	0	1	0	0	0	0	2	0	0		BT	2.33333	0	2	0	0.333333	0	0	0	0	0.666667
	BT	2	7	0	6	0	0	0	1	0	0	1	0	0		BT	3.5	0	3	0	0	0	0.5	0	0	0.5
	BT	1.5	5	0	2	0	2	0	1	0	0	0	0	0		BT	3.33333	0	1.33333	0	1.33333	0	0.666667	0	0	0
	BT	0.6	5	0	3	0	1	0	1	0	0	0	0	0		BT	8.33333	0	5	0	1.66667	0	1.66667	0	0	0
	BT	2	8	0	5	0	2	0	1	0	0	0	0	0		BT	4	0	2.5	0	1	0	0.5	0	0	0
	BT	5	20	0	20	0	0	0	0	0	0	4	0	0		BT	4	0	4	0	0	0	0	0	0	0.8
	BT	3	2	0	2	0	0	0	0	0	0	0	0	0		BT	0.666667	0	0.666667	0	0	0	0	0	0	0
	BT	3	8	0	0	0	8	0	0	0	0	4	0	0		BT	2.66667	0	0	0	2.66667	0	0	0	0	1.33333
	BT	0.4	4	0	1	0	3	0	0	0	0	1	0	0		BT	10	0	2.5	0	7.5	0	0	0	0	2.5
	BT	2	3	0	1	0	1	1	0	0	0	1	0	0		BT	1.5	0	0.5	0	0.5	0.5	0	0	0	0.5
	BT	5	0	0	0	0	0	0	0	0	0	5	0	0		BT	0	0	0	0	0	0	0	0	0	1
	BT	2	6	0	0	0	6	0	0	0	0	19	0	0		BT	3	0	0	0	3	0	0	0	0	9.5
	BT	4	9	0	0	0	9	0	0	0	0	6	0	0		BT	2.25	0	0	0	2.25	0	0	0	0	1.5
	BT	4	9	0	0	0	9	0	0	0	0	0	0	0		BT	2.25	0	0	0	2.25	0	0	0	0	0
	BT	3	8	0	0	0	8	0	0	0	0	0	0	0		BT	2.66667	0	0	0	2.66667	0	0	0	0	0
	BT	5	13	0	0	0	13	0	0	0	0	0	0	0		BT	2.6	0	0	0	2.6	0	0	0	0	0
	BT	3	3	0	0	0	3	0	0	0	0	0	0	0		BT	1	0	0	0	1	0	0	0	0	0
	BT	4	10	0	0	0	10	0	0	0	0	1	0	0		BT	2.5	0	0	0	2.5	0	0	0	0	0.25
	BT	0.4	1	0	0	0	1	0	0	0	0	0	0	0		BT	2.5	0	0	0	2.5	0	0	0	0	0
	BT	3	3	0	1	0	2	0	0	0	0	14	0	0		BT	1	0	0.333333	0	0.666667	0	0	0	0	4.66667
	BT	2.5	1	0	0	0	1	0	0	0	0	5	0	0		BT	0.4	0	0	0	0.4	0	0	0	0	2
	BT	2	4	0	0	0	3	1	0	0	0	5	0	0		BT	2	0	0	0	1.5	0.5	0	0	0	2.5
	BT	4	6	0	0	0	6	0	0	0	0	9	0	0		BT	1.5	0	0	0	1.5	0	0	0	0	2.25
	BT	5	3	0	0	0	3	0	0	0	0	14	0	0		BT	0.6	0	0	0	0.6	0	0	0	0	2.8
	BT	4	3	0	0	0	3	0	0	0	0	17	0	0		BT	0.75	0	0	0	0.75	0	0	0	0	4.25
	BT	4	4	0	0	0	4	0	0	0	0	15	0	0		BT	1	0	0	0	1	0	0	0	0	3.75
	BT	5	3	0	0	0	3	0	0	0	0	8	0	0		BT	0.6	0	0	0	0.6	0	0	0	0	1.6
	BT	5	4	0	0	0	4	0	0	0	0	14	0	0		BT	0.8	0	0	0	0.8	0	0	0	0	2.8
	BT	4	4	0	0	0	4	0	0	0	0	11	0	0		BT	1	0	0	0	1	0	0	0	0	2.75
	BT	2	6	0	0	0	6	0	0	0	0	3	0	0		BT	3	0	0	0	3	0	0	0	0	1.5
	BT	3	3	0	0	0	3	0	0	0	0	1	0	0		BT	1	0	0	0	1	0	0	0	0	0.333333
	BT	4	0	0	0	0	0	0	0	0	0	9	0	0		BT	0	0	0	0	0	0	0	0	0	2.25
	BT	3	4	0	0	0	4	0	0	0	0	10	0	0		BT	1.33333	0	0	0	1.33333	0	0	0	0	3.33333
	BT	4	0	0	0	0	0	0	0	0	0	1	0	0		BT	0	0	0	0	0	0	0	0	0	0.25
	BT	5	10	0	0	0	10	0	0	0	0	4	0	0		BT	2	0	0	0	2	0	0	0	0	0.8
	BT	4	7	0	0	0	7	0	0	0	0	3	0	0		BT	1.75	0	0	0	1.75	0	0	0	0	0.75
	BT	5	10	0	0	0	10	0	0	0	0	6	0	0		BT	2	0	0	0	2	0	0	0	0	1.2
	BT	5	9	0	0	0	9	0	0	0	0	3	0	0		BT	1.8	0	0	0	1.8	0	0	0	0	0.6
	BT	3	4	0	0	0	4	0	0	0	0	5	0	0		BT	1.33333	0	0	0	1.33333	0	0	0	0	1.66667
	BT	2	9	0	0	0	9	0	0	0	0	0	0	0		BT	4.5	0	0	0	4.5	0	0	0	0	0
	BT	4	11	0	0	0	11	0	0	0	0	0	0	0		BT	2.75	0	0	0	2.75	0	0	0	0	0
	BT	1	1	0	0	0	1	0	0	0	0	5	0	0		BT	1	0	0	0	1	0	0	0	0	5
	BT	5	2	0	0	0	2	0	0	0	0	4	0	0		BT	0.4	0	0	0	0.4	0	0	0	0	0.8
	BT	0.2	0	0	0	0	0	0	0	0	0	0	0	0		BT	0	0	0	0	0	0	0	0	0	0
	BT	4	3	0	0	0	3	0	0	0	0	13	0	0		BT	0.75	0	0	0	0.75	0	0	0	0	3.25
	BT	2	3	0	0	0	3	0	0	0	0	0	0	0		BT	1.5	0	0	0	1.5	0	0	0	0	0
	BT	3	2	0	0	0	2	0	0	0	0	4	0	0		BT	0.666667	0	0	0	0.666667	0	0	0	0	1.33333
	BT	4	12	0	0	0	12	0	0	0	0	4	0	0		BT	3	0	0	0	3	0	0	0	0	1
	BT	4	0	0	0	0	0	0	0	0	0	0	0	0		BT	0	0	0	0	0	0	0	0	0	0
	BT	4	1	0	0	0	1	0	0	0	0	0	0	0		BT	0.25	0	0	0	0.25	0	0	0	0	0
	BT	2	1	0	0	0	1	0	0	0	0	3	0	0		BT	0.5	0	0	0	0.5	0	0	0	0	1.5
	BT	5	18	0	0	0	18	0	0	0	0	15	0	0		BT	3.6	0	0	0	3.6	0	0	0	0	3
	BT	2	2	0	0	0	2	0	0	0	0	3	0	0		BT	1	0	0	0	1	0	0	0	0	1.5
	BT	4	0	0	0	0	0	0	0	0	0	11	0	0		BT	0	0	0	0	0	0	0	0	0	2.75
	BT	4	0	0	0	0	0	0	0	0	0	10	0	0		BT	0	0	0	0	0	0	0	0	0	2.5
	BT	4	0	0	0	0	0	0	0	0	0	0	0	0		BT	0	0	0	0	0	0	0	0	0	0
	BT	2	0	0	0	0	0	0	0	0	0	0	0	0		BT	0	0	0	0	0	0	0	0	0	0
	BT	0.8	0	0	0	0	0	0	0	0	0	1	1	0		BT	0	0	0	0	0	0	0	0	0	1.25
	BT	3	3	0	0	0	3	0	0	0	0	3	0	0		BT	1	0	0	0	1	0	0	0	0	1
	BT	3	0	0	0	0	0	0	0	0	0	0	0	0		BT	0	0	0	0	0	0	0	0	0	0
	BT	3	1	0	0	0	1	0	0	0	0	2	0	0		BT	0.333333	0	0	0	0.333333	0	0	0	0	0.666667
	BT	2	0	0	0	0	0	0	0	0	0	2	0	0		BT	0	0	0	0	0	0	0	0	0	1
	BT	4	0	0	0	0	0	0	0	0	0	0	0	0		BT	0	0	0	0	0	0	0	0	0	0
	BT	3	2	0	0	0	2	0	0	0	0	0	0	0		BT	0.666667	0	0	0	0.666667	0	0	0	0	0
	BT	3	1	0	0	0	1	0	0	0	0	1	0	0		BT	0.333333	0	0	0	0.333333	0	0	0	0	0.333333
	BT	1	1	0	0	0	1	0	0	0	0	1	0	0		BT	1	0	0	0	1	0	0	0	0	1
	BT	3	3	0	0	0	3	0	0	0	0	3	0	0		BT	1	0	0	0	1	0	0	0	0	1
	BT	3	2	0	0	0	2	0	0	0	0	3	0	0		BT	0.666667	0	0	0	0.666667	0	0	0	0	1
	BT	0.8	1	0	0	0	1	0	0	0	0	0	0	0		BT	1.25	0	0	0	1.25	0	0	0	0	0
	BT	3	1	0	0	0	1	0	0	0	0	0	1	0		BT	0.333333	0	0	0	0.333333	0	0	0	0	0
	BT	3	0	0	0	0	0	0	0	0	0	0	0	0		BT	0	0	0	0	0	0	0	0	0	0
	BT	2	1	0	0	1	0	0	0	0	0	0	0	0		BT	0.5	0	0	0.5	0	0	0	0	0	0
	BT	3	7	0	0	0	7	0	0	0	0	0	0	0		BT	2.33333	0	0	0	2.33333	0	0	0	0	0
	BT	3	4	0	0	0	4	0	0	0	0	0	0	0		BT	1.33333	0	0	0	1.33333	0	0	0	0	0
	BT	4	6	0	0	0	6	0	0	0	0	0	0	0		BT	1.5	0	0	0	1.5	0	0	0	0	0
	BT	2	10	0	0	0	10	0	0	0	0	0	0	0		BT	5	0	0	0	5	0	0	0	0	0
	BT	3	10	0	0	0	10	0	0	0	0	0	0	0		BT	3.33333	0	0	0	3.33333	0	0	0	0	0
	BT	1.5	6	0	0	0	6	0	0	0	0	3	0	0		BT	4	0	0	0	4	0	0	0	0	2
	BT	3	3	0	0	0	3	0	0	0	0	0	0	0		BT	1	0	0	0	1	0	0	0	0	0
	BT	2	5	0	0	0	5	0	0	0	0	0	0	0		BT	2.5	0	0	0	2.5	0	0	0	0	0
	BT	3	6	0	0	0	6	0	0	0	0	0	0	0		BT	2	0	0	0	2	0	0	0	0	0
	BT	3	7	0	0	0	7	0	0	0	0	0	0	0		BT	2.33333	0	0	0	2.33333	0	0	0	0	0
	BT	3	11	0	0	0	11	0	0	0	0	0	0	0		BT	3.66667	0	0	0	3.66667	0	0	0	0	0
	BT	3	8	0	0	0	8	0	0	0	0	0	0	0		BT	2.66667	0	0	0	2.66667	0	0	0	0	0
	BT	3	4	0	0	0	4	0	0	0	0	0	0	0		BT	1.33333	0	0	0	1.33333	0	0	0	0	0
	BT	4	12	0	0	0	12	0	0	0	0	2	0	0		BT	3	0	0	0	3	0	0	0	0	0.5
	BT	4	11	0	0	0	11	0	0	0	0	0	0	0		BT	2.75	0	0	0	2.75	0	0	0	0	0
	BT	4	12	0	0	0	12	0	0	0	0	0	0	0		BT	3	0	0	0	3	0	0	0	0	0
	BT	4	14	0	0	0	14	0	0	0	0	2	0	0		BT	3.5	0	0	0	3.5	0	0	0	0	0.5
	BT	3	5	0	0	0	5	0	0	0	0	0	0	0		BT	1.66667	0	0	0	1.66667	0	0	0	0	0
	BT	1	2	0	0	0	2	0	0	0	0	0	0	0		BT	2	0	0	0	2	0	0	0	0	0
	BT	4	11	0	0	0	11	0	0	0	0	0	0	0		BT	2.75	0	0	0	2.75	0	0	0	0	0
	BT	3	9	0	0	0	9	0	0	0	0	3	0	0		BT	3	0	0	0	3	0	0	0	0	1
	BT	5	19	0	0	0	19	0	0	0	0	10	0	0		BT	3.8	0	0	0	3.8	0	0	0	0	2
	BT	4	4	0	0	0	4	0	0	0	0	0	0	0		BT	1	0	0	0	1	0	0	0	0	0
	BT	2	0	0	0	0	0	0	0	0	0	0	0	0		BT	0	0	0	0	0	0	0	0	0	0
	BT	1	1	0	0	0	0	1	0	0	0	0	0	0		BT	1	0	0	0	0	1	0	0	0	0
	BT	4	0	0	0	0	0	0	0	0	0	0	0	0		BT	0	0	0	0	0	0	0	0	0	0
	BT	3	1	0	0	0	1	0	0	0	0	1	0	0		BT	0.333333	0	0	0	0.333333	0	0	0	0	0.333333
	BT	2	1	0	0	0	1	0	0	0	0	0	0	0		BT	0.5	0	0	0	0.5	0	0	0	0	0
	BT	4	0	0	0	0	0	0	0	0	0	1	0	0		BT	0	0	0	0	0	0	0	0	0	0.25
	BT	2	0	0	0	0	0	0	0	0	0	0	1	0		BT	0	0	0	0	0	0	0	0	0	0
	BT	4	0	0	0	0	0	0	0	0	0	0	0	0		BT	0	0	0	0	0	0	0	0	0	0
	BT	3	0	0	0	0	0	0	0	0	0	0	0	0		BT	0	0	0	0	0	0	0	0	0	0
	BT	3	0	0	0	0	0	0	0	0	0	0	0	0		BT	0	0	0	0	0	0	0	0	0	0
	BT	2	0	0	0	0	0	0	0	0	0	0	0	0		BT	0	0	0	0	0	0	0	0	0	0
	BT	4	1	0	0	0	1	0	0	0	0	0	0	0		BT	0.25	0	0	0	0.25	0	0	0	0	0
	BT	2	1	0	0	0	1	0	0	0	0	2	0	0		BT	0.5	0	0	0	0.5	0	0	0	0	1
	BT	4	1	0	0	0	1	0	0	0	0	3	0	0		BT	0.25	0	0	0	0.25	0	0	0	0	0.75
	BT	4	2	0	0	0	2	0	0	0	0	3	0	0		BT	0.5	0	0	0	0.5	0	0	0	0	0.75
	BT	2	6	0	0	0	6	0	0	0	0	0	0	0		BT	3	0	0	0	3	0	0	0	0	0
	BT	2	2	0	0	0	2	0	0	0	0	0	0	0		BT	1	0	0	0	1	0	0	0	0	0
	BT	5	16	0	0	0	16	0	0	0	0	0	0	0		BT	3.2	0	0	0	3.2	0	0	0	0	0
	BT	3	12	0	0	0	12	0	0	0	0	0	0	0		BT	4	0	0	0	4	0	0	0	0	0
	BT	4	12	0	0	0	12	0	0	0	0	0	0	0		BT	3	0	0	0	3	0	0	0	0	0
	BT	2.5	4	0	0	0	4	0	0	0	0	0	1	2		BT	1.6	0	0	0	1.6	0	0	0	0	0
	P	4	0	0	0	0	0	0	0	0	0	0	0	0		P	0	0	0	0	0	0	0	0	0	0
	P	4	3	0	0	0	3	0	0	0	0	4	0	0		P	0.75	0	0	0	0.75	0	0	0	0	1
	P	4	8	0	0	0	8	0	0	0	0	1	0	0		P	2	0	0	0	2	0	0	0	0	0.25
	P	1.5	7	0	0	0	7	0	0	0	0	1	0	0		P	4.66667	0	0	0	4.66667	0	0	0	0	0.666667
	P	2	3	0	0	0	2	1	0	0	0	4	0	0		P	1.5	0	0	0	1	0.5	0	0	0	2
	P	2	1	0	0	0	1	0	0	0	0	0	0	0		P	0.5	0	0	0	0.5	0	0	0	0	0
	P	2.5	0	0	0	0	0	0	0	0	0	1	0	0		P	0	0	0	0	0	0	0	0	0	0.4
	P	2.5	4	0	0	0	4	0	0	0	0	1	0	0		P	1.6	0	0	0	1.6	0	0	0	0	0.4
	P	1.5	3	0	0	0	3	0	0	0	0	1	0	0		P	2	0	0	0	2	0	0	0	0	0.666667
	P	4	0	0	0	0	0	0	0	0	0	4	0	0		P	0	0	0	0	0	0	0	0	0	1
	P	1.5	3	0	0	0	3	0	0	0	0	2	0	0		P	2	0	0	0	2	0	0	0	0	1.33333
	P	1.5	1	0	0	0	1	0	0	0	0	1	0	0		P	0.666667	0	0	0	0.666667	0	0	0	0	0.666667
	P	4	0	0	0	0	0	0	0	0	0	1	0	0		P	0	0	0	0	0	0	0	0	0	0.25
	P	3.5	6	0	0	0	6	0	0	0	0	2	0	0		P	1.71429	0	0	0	1.71429	0	0	0	0	0.571429
	P	3	1	0	0	0	1	0	0	0	0	0	1	0		P	0.333333	0	0	0	0.333333	0	0	0	0	0
	P	3	0	0	0	0	0	0	0	0	0	0	0	0		P	0	0	0	0	0	0	0	0	0	0
	P	1.5	10	0	0	0	10	0	0	0	0	1	1	0		P	6.66667	0	0	0	6.66667	0	0	0	0	0.666667
	P	4	9	0	0	0	9	0	0	0	0	3	1	0		P	2.25	0	0	0	2.25	0	0	0	0	0.75
	P	1.5	5	0	0	0	5	0	0	0	0	0	0	0		P	3.33333	0	0	0	3.33333	0	0	0	0	0
	P	2.5	6	0	0	0	6	0	0	0	0	0	0	0		P	2.4	0	0	0	2.4	0	0	0	0	0
	P	1.5	5	0	0	0	5	0	0	0	0	3	0	0		P	3.33333	0	0	0	3.33333	0	0	0	0	2
	P	0.8	0	0	0	0	0	0	0	0	0	1	0	0		P	0	0	0	0	0	0	0	0	0	1.25
	P	4	2	0	0	0	2	0	0	0	0	5	0	0		P	0.5	0	0	0	0.5	0	0	0	0	1.25
	P	1.5	2	0	0	0	2	0	0	0	0	2	0	0		P	1.33333	0	0	0	1.33333	0	0	0	0	1.33333
	P	3	4	0	0	0	4	0	0	0	0	0	0	0		P	1.33333	0	0	0	1.33333	0	0	0	0	0
	P	1	0	0	0	0	0	0	0	0	0	0	0	0		P	0	0	0	0	0	0	0	0	0	0
	P	2	0	0	0	0	0	0	0	0	0	0	0	0		P	0	0	0	0	0	0	0	0	0	0
	P	2	0	0	0	0	0	0	0	0	0	0	0	0		P	0	0	0	0	0	0	0	0	0	0
	P	2	0	0	0	0	0	0	0	0	0	0	0	0		P	0	0	0	0	0	0	0	0	0	0
	P	2	0	0	0	0	0	0	0	0	0	0	0	0		P	0	0	0	0	0	0	0	0	0	0
	P	2	0	0	0	0	0	0	0	0	0	0	0	0		P	0	0	0	0	0	0	0	0	0	0
	P	1	1	0	1	0	0	0	0	0	0	0	0	0		P	1	0	1	0	0	0	0	0	0	0
	P	2	0	0	0	0	0	0	0	0	0	0	0	0		P	0	0	0	0	0	0	0	0	0	0
	P	2	0	0	0	0	0	0	0	0	0	0	0	0		P	0	0	0	0	0	0	0	0	0	0
	P	2	5	0	1	0	4	0	0	0	0	1	0	0		P	2.5	0	0.5	0	2	0	0	0	0	0.5
	P	1	3	0	0	0	3	0	0	0	0	0	1	3		P	3	0	0	0	3	0	0	0	0	0
	P	1	5	0	0	0	0	0	0	0	5	0	0	0		P	5	0	0	0	0	0	0	0	5	0
	P	3	4	0	0	0	4	0	0	0	0	0	1	2		P	1.33333	0	0	0	1.33333	0	0	0	0	0
	P	3	5	0	0	0	5	0	0	0	0	4	1	2		P	1.66667	0	0	0	1.66667	0	0	0	0	1.33333
	P	2	6	0	0	0	6	0	0	0	0	0	0	0		P	3	0	0	0	3	0	0	0	0	0
	P	1.5	4	0	0	0	4	0	0	0	0	0	0	0		P	2.66667	0	0	0	2.66667	0	0	0	0	0
	P	4	3	0	0	0	3	0	0	0	0	0	0	0		P	0.75	0	0	0	0.75	0	0	0	0	0
	P	4	1	0	0	0	1	0	0	0	0	0	1	0		P	0.25	0	0	0	0.25	0	0	0	0	0
	P	3	1	0	0	0	1	0	0	0	0	0	0	0		P	0.333333	0	0	0	0.333333	0	0	0	0	0
	P	2	0	0	0	0	0	0	0	0	0	0	0	0		P	0	0	0	0	0	0	0	0	0	0
	P	1.5	0	0	0	0	0	0	0	0	0	0	0	0		P	0	0	0	0	0	0	0	0	0	0
	P	3	0	0	0	0	0	0	0	0	0	0	0	0		P	0	0	0	0	0	0	0	0	0	0
	P	1	0	0	0	0	0	0	0	0	0	0	0	0		P	0	0	0	0	0	0	0	0	0	0
	P	2	0	0	0	0	0	0	0	0	0	0	0	0		P	0	0	0	0	0	0	0	0	0	0
	P	2	0	0	0	0	0	0	0	0	0	0	0	0		P	0	0	0	0	0	0	0	0	0	0
	P	2	0	0	0	0	0	0	0	0	0	0	0	0		P	0	0	0	0	0	0	0	0	0	0
	P	1.5	2	0	2	0	0	0	0	0	0	0	0	0		P	1.33333	0	1.33333	0	0	0	0	0	0	0
	P	0.8	0	0	0	0	0	0	0	0	0	0	0	0		P	0	0	0	0	0	0	0	0	0	0
	P	2	0	0	0	0	0	0	0	0	0	0	0	0		P	0	0	0	0	0	0	0	0	0	0
	P	2	1	0	1	0	0	0	0	0	0	0	0	0		P	0.5	0	0.5	0	0	0	0	0	0	0
	P	2	0	0	0	0	0	0	0	0	0	0	0	0		P	0	0	0	0	0	0	0	0	0	0
	P	4	4	0	0	0	4	0	0	0	0	1	0	0		P	1	0	0	0	1	0	0	0	0	0.25
	P	1	1	0	0	0	1	0	0	0	0	0	0	0		P	1	0	0	0	1	0	0	0	0	0
	P	4	7	0	0	0	7	0	0	0	0	2	0	0		P	1.75	0	0	0	1.75	0	0	0	0	0.5
	P	3	1	0	0	0	1	0	0	0	0	2	0	0		P	0.333333	0	0	0	0.333333	0	0	0	0	0.666667
	P	0.8	1	0	0	0	1	0	0	0	0	0	0	0		P	1.25	0	0	0	1.25	0	0	0	0	0
	P	4	2	0	0	0	2	0	0	0	0	3	0	0		P	0.5	0	0	0	0.5	0	0	0	0	0.75
	P	1	2	0	0	0	2	0	0	0	0	0	0	0		P	2	0	0	0	2	0	0	0	0	0
	P	4	5	0	0	0	5	0	0	0	0	8	0	0		P	1.25	0	0	0	1.25	0	0	0	0	2
	P	0.7	0	0	0	0	0	0	0	0	0	1	0	0		P	0	0	0	0	0	0	0	0	0	1.42857
	P	3	0	0	0	0	0	0	0	0	0	1	0	0		P	0	0	0	0	0	0	0	0	0	0.333333
	P	4	0	0	0	0	0	0	0	0	0	5	0	0		P	0	0	0	0	0	0	0	0	0	1.25
	P	2	4	0	0	0	3	0	1	0	0	2	0	0		P	2	0	0	0	1.5	0	0.5	0	0	1
	P	3	1	0	0	0	1	0	0	0	0	2	0	0		P	0.333333	0	0	0	0.333333	0	0	0	0	0.666667
	P	2	2	0	1	0	0	0	1	0	0	1	0	0		P	1	0	0.5	0	0	0	0.5	0	0	0.5
	P	1.8	4	0	4	0	0	0	0	0	0	3	0	0		P	2.22222	0	2.22222	0	0	0	0	0	0	1.66667
	P	4	1	0	1	0	0	0	0	0	0	4	0	0		P	0.25	0	0.25	0	0	0	0	0	0	1
	P	4	0	0	0	0	0	0	0	0	0	0	0	0		P	0	0	0	0	0	0	0	0	0	0
	P	3	0	0	0	0	0	0	0	0	0	0	0	0		P	0	0	0	0	0	0	0	0	0	0
	P	1	3	0	3	0	0	0	0	0	0	1	0	0		P	3	0	3	0	0	0	0	0	0	1
	P	4	2	0	2	0	0	0	0	0	0	0	0	0		P	0.5	0	0.5	0	0	0	0	0	0	0
	P	1.5	3	0	3	0	0	0	0	0	0	0	1	1		P	2	0	2	0	0	0	0	0	0	0
	P	4	1	0	1	0	0	0	0	0	0	1	0	0		P	0.25	0	0.25	0	0	0	0	0	0	0.25
	P	3	0	0	0	0	0	0	0	0	0	0	0	0		P	0	0	0	0	0	0	0	0	0	0
	P	4	0	0	0	0	0	0	0	0	0	0	0	0		P	0	0	0	0	0	0	0	0	0	0
	P	4	0	0	0	0	0	0	0	0	0	1	0	0		P	0	0	0	0	0	0	0	0	0	0.25
	P	4	0	0	0	0	0	0	0	0	0	0	0	0		P	0	0	0	0	0	0	0	0	0	0
	P	2	2	0	1	0	0	0	1	0	0	0	0	0		P	1	0	0.5	0	0	0	0.5	0	0	0
	P	2	4	0	4	0	0	0	0	0	0	1	0	0		P	2	0	2	0	0	0	0	0	0	0.5
	P	4	1	0	1	0	0	0	0	0	0	0	0	0		P	0.25	0	0.25	0	0	0	0	0	0	0
	P	2	3	0	1	0	0	0	1	1	0	0	1	0		P	1.5	0	0.5	0	0	0	0.5	0.5	0	0
	P	4	0	0	0	0	0	0	0	0	0	1	0	0		P	0	0	0	0	0	0	0	0	0	0.25
	P	0.8	0	0	0	0	0	0	0	0	0	0	0	0		P	0	0	0	0	0	0	0	0	0	0
	P	4	0	0	0	0	0	0	0	0	0	0	0	0		P	0	0	0	0	0	0	0	0	0	0
	P	1.5	0	0	0	0	0	0	0	0	0	2	0	0		P	0	0	0	0	0	0	0	0	0	1.33333
	P	2	1	0	1	0	0	0	0	0	0	0	0	0		P	0.5	0	0.5	0	0	0	0	0	0	0
	P	4	0	0	0	0	0	0	0	0	0	0	0	0		P	0	0	0	0	0	0	0	0	0	0
	P	2	3	0	3	0	0	0	0	0	0	0	0	0		P	1.5	0	1.5	0	0	0	0	0	0	0
	P	3	0	0	0	0	0	0	0	0	0	1	0	0		P	0	0	0	0	0	0	0	0	0	0.333333
	P	4	0	0	0	0	0	0	0	0	0	8	0	0		P	0	0	0	0	0	0	0	0	0	2
	P	4	0	0	0	0	0	0	0	0	0	0	0	0		P	0	0	0	0	0	0	0	0	0	0
	P	2.5	5	0	3	0	0	0	2	0	0	0	0	0		P	2	0	1.2	0	0	0	0.8	0	0	0
	P	4	2	0	1	0	0	0	1	0	0	2	0	0		P	0.5	0	0.25	0	0	0	0.25	0	0	0.5
	P	2	6	0	2	0	3	0	1	0	0	0	0	0		P	3	0	1	0	1.5	0	0.5	0	0	0
	P	3	13	0	12	0	0	0	1	0	0	0	0	0		P	4.33333	0	4	0	0	0	0.333333	0	0	0
	P	2	6	0	6	0	0	0	0	0	0	0	0	0		P	3	0	3	0	0	0	0	0	0	0
	P	1.5	3	0	3	0	0	0	0	0	0	0	0	0		P	2	0	2	0	0	0	0	0	0	0
	P	2	5	0	3	0	0	0	1	1	0	0	0	0		P	2.5	0	1.5	0	0	0	0.5	0.5	0	0
	P	4	0	0	0	0	0	0	0	0	0	1	0	0		P	0	0	0	0	0	0	0	0	0	0.25
	P	3.5	1	0	1	0	0	0	0	0	0	0	0	0		P	0.285714	0	0.285714	0	0	0	0	0	0	0
	P	4	0	0	0	0	0	0	0	0	0	1	0	0		P	0	0	0	0	0	0	0	0	0	0.25
	P	3	1	0	1	0	0	0	0	0	0	5	0	0		P	0.333333	0	0.333333	0	0	0	0	0	0	1.66667
	P	4	0	0	0	0	0	0	0	0	0	0	0	0		P	0	0	0	0	0	0	0	0	0	0
	P	4	0	0	0	0	0	0	0	0	0	0	0	0		P	0	0	0	0	0	0	0	0	0	0
	P	4	0	0	0	0	0	0	0	0	0	0	0	0		P	0	0	0	0	0	0	0	0	0	0
	M	2	0	0	0	0	0	0	0	0	0	0	0	0		M	0	0	0	0	0	0	0	0	0	0
	M	3	0	0	0	0	0	0	0	0	0	0	0	0		M	0	0	0	0	0	0	0	0	0	0
	M	3	0	0	0	0	0	0	0	0	0	0	0	0		M	0	0	0	0	0	0	0	0	0	0
	M	3	0	0	0	0	0	0	0	0	0	0	0	0		M	0	0	0	0	0	0	0	0	0	0
	M	3	0	0	0	0	0	0	0	0	0	0	0	0		M	0	0	0	0	0	0	0	0	0	0
	M	4	0	0	0	0	0	0	0	0	0	0	0	0		M	0	0	0	0	0	0	0	0	0	0
	M	4	0	0	0	0	0	0	0	0	0	0	0	0		M	0	0	0	0	0	0	0	0	0	0
	M	5	1	1	0	0	0	0	0	0	0	0	0	0		M	0.2	0.2	0	0	0	0	0	0	0	0
	M	4	0	0	0	0	0	0	0	0	0	0	0	0		M	0	0	0	0	0	0	0	0	0	0
	M	3	0	0	0	0	0	0	0	0	0	0	0	0		M	0	0	0	0	0	0	0	0	0	0
	M	4	0	0	0	0	0	0	0	0	0	0	0	0		M	0	0	0	0	0	0	0	0	0	0
	M	5	0	0	0	0	0	0	0	0	0	0	0	0		M	0	0	0	0	0	0	0	0	0	0
	M	0.5	0	0	0	0	0	0	0	0	0	0	0	0		M	0	0	0	0	0	0	0	0	0	0
	M	1	0	0	0	0	0	0	0	0	0	0	0	0		M	0	0	0	0	0	0	0	0	0	0
	M	4	0	0	0	0	0	0	0	0	0	0	0	0		M	0	0	0	0	0	0	0	0	0	0
	M	4	0	0	0	0	0	0	0	0	0	0	0	0		M	0	0	0	0	0	0	0	0	0	0
	M	4	0	0	0	0	0	0	0	0	0	0	0	0		M	0	0	0	0	0	0	0	0	0	0
	M	4	0	0	0	0	0	0	0	0	0	0	0	0		M	0	0	0	0	0	0	0	0	0	0
	M	1	0	0	0	0	0	0	0	0	0	0	0	0		M	0	0	0	0	0	0	0	0	0	0
	M	5	0	0	0	0	0	0	0	0	0	0	0	0		M	0	0	0	0	0	0	0	0	0	0
	M	4	5	5	0	0	0	0	0	0	0	0	0	0		M	1.25	1.25	0	0	0	0	0	0	0	0
	M	1.5	1	1	0	0	0	0	0	0	0	0	0	0		M	0.666667	0.666667	0	0	0	0	0	0	0	0
	M	3	1	1	0	0	0	0	0	0	0	0	0	0		M	0.333333	0.333333	0	0	0	0	0	0	0	0
	M	1.5	0	0	0	0	0	0	0	0	0	0	0	0		M	0	0	0	0	0	0	0	0	0	0
	M	1.5	1	1	0	0	0	0	0	0	0	0	0	0		M	0.666667	0.666667	0	0	0	0	0	0	0	0
	M	3	0	0	0	0	0	0	0	0	0	0	0	0		M	0	0	0	0	0	0	0	0	0	0
	M	3	1	1	0	0	0	0	0	0	0	0	0	0		M	0.333333	0.333333	0	0	0	0	0	0	0	0
	M	3	0	0	0	0	0	0	0	0	0	0	0	0		M	0	0	0	0	0	0	0	0	0	0
	M	3	1	1	0	0	0	0	0	0	0	0	0	0		M	0.333333	0.333333	0	0	0	0	0	0	0	0
	M	1.5	1	1	0	0	0	0	0	0	0	0	0	0		M	0.666667	0.666667	0	0	0	0	0	0	0	0
	M	1.5	0	0	0	0	0	0	0	0	0	0	0	0		M	0	0	0	0	0	0	0	0	0	0
	M	3	0	0	0	0	0	0	0	0	0	0	0	0		M	0	0	0	0	0	0	0	0	0	0
	M	3	0	0	0	0	0	0	0	0	0	0	0	0		M	0	0	0	0	0	0	0	0	0	0
	M	3	0	0	0	0	0	0	0	0	0	0	0	0		M	0	0	0	0	0	0	0	0	0	0
	M	4	0	0	0	0	0	0	0	0	0	0	0	0		M	0	0	0	0	0	0	0	0	0	0
	M	1.5	2	2	0	0	0	0	0	0	0	0	0	0		M	1.33333	1.33333	0	0	0	0	0	0	0	0
	M	1.5	1	1	0	0	0	0	0	0	0	0	0	0		M	0.666667	0.666667	0	0	0	0	0	0	0	0
	M	3	2	2	0	0	0	0	0	0	0	0	0	0		M	0.666667	0.666667	0	0	0	0	0	0	0	0
	M	1.5	3	3	0	0	0	0	0	0	0	0	0	0		M	2	2	0	0	0	0	0	0	0	0
	M	1.5	3	3	0	0	0	0	0	0	0	0	0	0		M	2	2	0	0	0	0	0	0	0	0
	M	3	3	3	0	0	0	0	0	0	0	0	0	0		M	1	1	0	0	0	0	0	0	0	0
	M	3	2	2	0	0	0	0	0	0	0	0	0	0		M	0.666667	0.666667	0	0	0	0	0	0	0	0
	M	1.5	1	1	0	0	0	0	0	0	0	0	0	0		M	0.666667	0.666667	0	0	0	0	0	0	0	0
	M	3	1	1	0	0	0	0	0	0	0	0	0	0		M	0.333333	0.333333	0	0	0	0	0	0	0	0
	M	3	1	1	0	0	0	0	0	0	0	0	0	0		M	0.333333	0.333333	0	0	0	0	0	0	0	0
	M	3	1	1	0	0	0	0	0	0	0	0	0	0		M	0.333333	0.333333	0	0	0	0	0	0	0	0
	M	3	4	4	0	0	0	0	0	0	0	0	0	0		M	1.33333	1.33333	0	0	0	0	0	0	0	0
	M	3	6	6	0	0	0	0	0	0	0	0	0	0		M	2	2	0	0	0	0	0	0	0	0
	M	3	0	0	0	0	0	0	0	0	0	0	0	0		M	0	0	0	0	0	0	0	0	0	0
	M	3	4	4	0	0	0	0	0	0	0	0	0	0		M	1.33333	1.33333	0	0	0	0	0	0	0	0
	M	3	4	4	0	0	0	0	0	0	0	0	0	0		M	1.33333	1.33333	0	0	0	0	0	0	0	0
	M	3	3	3	0	0	0	0	0	0	0	0	0	0		M	1	1	0	0	0	0	0	0	0	0
	M	3	1	1	0	0	0	0	0	0	0	0	0	0		M	0.333333	0.333333	0	0	0	0	0	0	0	0
	M	1.5	0	0	0	0	0	0	0	0	0	0	0	0		M	0	0	0	0	0	0	0	0	0	0
	M	1.5	0	0	0	0	0	0	0	0	0	0	0	0		M	0	0	0	0	0	0	0	0	0	0
	M	1.5	0	0	0	0	0	0	0	0	0	0	0	0		M	0	0	0	0	0	0	0	0	0	0
	M	3	2	2	0	0	0	0	0	0	0	0	0	0		M	0.666667	0.666667	0	0	0	0	0	0	0	0
	M	3	1	1	0	0	0	0	0	0	0	0	0	0		M	0.333333	0.333333	0	0	0	0	0	0	0	0
	M	3	3	3	0	0	0	0	0	0	0	0	0	0		M	1	1	0	0	0	0	0	0	0	0
	M	2	1	1	0	0	0	0	0	0	0	0	0	0		M	0.5	0.5	0	0	0	0	0	0	0	0
	M	2	3	3	0	0	0	0	0	0	0	0	0	0		M	1.5	1.5	0	0	0	0	0	0	0	0
	M	3	1	1	0	0	0	0	0	0	0	0	0	0		M	0.333333	0.333333	0	0	0	0	0	0	0	0
	M	2	5	5	0	0	0	0	0	0	0	0	0	0		M	2.5	2.5	0	0	0	0	0	0	0	0
	M	3	4	4	0	0	0	0	0	0	0	0	0	0		M	1.33333	1.33333	0	0	0	0	0	0	0	0
	M	1.5	4	4	0	0	0	0	0	0	0	0	0	0		M	2.66667	2.66667	0	0	0	0	0	0	0	0
	M	2	3	3	0	0	0	0	0	0	0	0	0	0		M	1.5	1.5	0	0	0	0	0	0	0	0
	M	3	2	2	0	0	0	0	0	0	0	0	0	0		M	0.666667	0.666667	0	0	0	0	0	0	0	0
	M	1.5	1	1	0	0	0	0	0	0	0	0	0	0		M	0.666667	0.666667	0	0	0	0	0	0	0	0
	M	3	4	4	0	0	0	0	0	0	0	0	0	0		M	1.33333	1.33333	0	0	0	0	0	0	0	0
	M	2	2	2	0	0	0	0	0	0	0	0	0	0		M	1	1	0	0	0	0	0	0	0	0
	M	3	1	1	0	0	0	0	0	0	0	0	0	0		M	0.333333	0.333333	0	0	0	0	0	0	0	0
	M	3	3	3	0	0	0	0	0	0	0	0	0	0		M	1	1	0	0	0	0	0	0	0	0
	M	3	2	2	0	0	0	0	0	0	0	0	0	0		M	0.666667	0.666667	0	0	0	0	0	0	0	0
	M	3	1	1	0	0	0	0	0	0	0	0	0	0		M	0.333333	0.333333	0	0	0	0	0	0	0	0
	M	3	3	3	0	0	0	0	0	0	0	0	0	0		M	1	1	0	0	0	0	0	0	0	0
	M	3	2	2	0	0	0	0	0	0	0	0	0	0		M	0.666667	0.666667	0	0	0	0	0	0	0	0
	M	3	4	4	0	0	0	0	0	0	0	0	0	0		M	1.33333	1.33333	0	0	0	0	0	0	0	0
	M	3	5	5	0	0	0	0	0	0	0	0	0	0		M	1.66667	1.66667	0	0	0	0	0	0	0	0
	M	2	3	3	0	0	0	0	0	0	0	0	0	0		M	1.5	1.5	0	0	0	0	0	0	0	0
	M	2	2	2	0	0	0	0	0	0	0	0	0	0		M	1	1	0	0	0	0	0	0	0	0
	M	3	1	1	0	0	0	0	0	0	0	0	0	0		M	0.333333	0.333333	0	0	0	0	0	0	0	0
	M	3	4	4	0	0	0	0	0	0	0	0	0	0		M	1.33333	1.33333	0	0	0	0	0	0	0	0
	M	3	1	1	0	0	0	0	0	0	0	0	0	0		M	0.333333	0.333333	0	0	0	0	0	0	0	0
	M	3	6	6	0	0	0	0	0	0	0	0	0	0		M	2	2	0	0	0	0	0	0	0	0
	M	2	2	2	0	0	0	0	0	0	0	0	0	0		M	1	1	0	0	0	0	0	0	0	0
	M	3	1	1	0	0	0	0	0	0	0	0	0	0		M	0.333333	0.333333	0	0	0	0	0	0	0	0
	M	3	1	1	0	0	0	0	0	0	0	0	0	0		M	0.333333	0.333333	0	0	0	0	0	0	0	0
	M	3	1	1	0	0	0	0	0	0	0	0	0	0		M	0.333333	0.333333	0	0	0	0	0	0	0	0
	M	3	3	3	0	0	0	0	0	0	0	0	0	0		M	1	1	0	0	0	0	0	0	0	0
	M	2	1	1	0	0	0	0	0	0	0	0	0	0		M	0.5	0.5	0	0	0	0	0	0	0	0
	M	3	4	4	0	0	0	0	0	0	0	0	0	0		M	1.33333	1.33333	0	0	0	0	0	0	0	0
	M	3	4	4	0	0	0	0	0	0	0	0	0	0		M	1.33333	1.33333	0	0	0	0	0	0	0	0
	M	3	3	3	0	0	0	0	0	0	0	0	0	0		M	1	1	0	0	0	0	0	0	0	0
	M	3	1	1	0	0	0	0	0	0	0	0	0	0		M	0.333333	0.333333	0	0	0	0	0	0	0	0
	M	3	0	0	0	0	0	0	0	0	0	0	0	0		M	0	0	0	0	0	0	0	0	0	0
	M	3	4	4	0	0	0	0	0	0	0	0	0	0		M	1.33333	1.33333	0	0	0	0	0	0	0	0
	M	3	1	1	0	0	0	0	0	0	0	0	0	0		M	0.333333	0.333333	0	0	0	0	0	0	0	0
	M	3	2	2	0	0	0	0	0	0	0	0	0	0		M	0.666667	0.666667	0	0	0	0	0	0	0	0
	M	3	1	1	0	0	0	0	0	0	0	0	0	0		M	0.333333	0.333333	0	0	0	0	0	0	0	0
	M	3	2	2	0	0	0	0	0	0	0	0	0	0		M	0.666667	0.666667	0	0	0	0	0	0	0	0
	M	3	0	0	0	0	0	0	0	0	0	0	0	0		M	0	0	0	0	0	0	0	0	0	0
	M	3	0	0	0	0	0	0	0	0	0	0	0	0		M	0	0	0	0	0	0	0	0	0	0
	M	3	0	0	0	0	0	0	0	0	0	0	0	0		M	0	0	0	0	0	0	0	0	0	0
	M	3	0	0	0	0	0	0	0	0	0	0	0	0		M	0	0	0	0	0	0	0	0	0	0
	M	3	0	0	0	0	0	0	0	0	0	0	0	0		M	0	0	0	0	0	0	0	0	0	0
	M	3	0	0	0	0	0	0	0	0	0	0	0	0		M	0	0	0	0	0	0	0	0	0	0
	M	2	1	1	0	0	0	0	0	0	0	0	0	0		M	0.5	0.5	0	0	0	0	0	0	0	0
	M	3	2	2	0	0	0	0	0	0	0	0	0	0		M	0.666667	0.666667	0	0	0	0	0	0	0	0
	M	3	2	2	0	0	0	0	0	0	0	0	0	0		M	0.666667	0.666667	0	0	0	0	0	0	0	0
	M	3	3	3	0	0	0	0	0	0	0	0	0	0		M	1	1	0	0	0	0	0	0	0	0
	M	3	2	2	0	0	0	0	0	0	0	0	0	0		M	0.666667	0.666667	0	0	0	0	0	0	0	0
	M	3	4	4	0	0	0	0	0	0	0	0	0	0		M	1.33333	1.33333	0	0	0	0	0	0	0	0
	M	3	2	2	0	0	0	0	0	0	0	0	0	0		M	0.666667	0.666667	0	0	0	0	0	0	0	0
	M	4	5	5	0	0	0	0	0	0	0	0	0	0		M	1.25	1.25	0	0	0	0	0	0	0	0
	M	3	0	0	0	0	0	0	0	0	0	0	0	0		M	0	0	0	0	0	0	0	0	0	0
	M	3	0	0	0	0	0	0	0	0	0	0	0	0		M	0	0	0	0	0	0	0	0	0	0
	M	3	1	1	0	0	0	0	0	0	0	0	0	0		M	0.333333	0.333333	0	0	0	0	0	0	0	0
	M	3	0	0	0	0	0	0	0	0	0	0	0	0		M	0	0	0	0	0	0	0	0	0	0
	M	2	0	0	0	0	0	0	0	0	0	0	0	0		M	0	0	0	0	0	0	0	0	0	0
	M	2	0	0	0	0	0	0	0	0	0	0	0	0		M	0	0	0	0	0	0	0	0	0	0
	M	3	2	2	0	0	0	0	0	0	0	0	0	0		M	0.666667	0.666667	0	0	0	0	0	0	0	0
	M	3	0	0	0	0	0	0	0	0	0	0	0	0		M	0	0	0	0	0	0	0	0	0	0
	M	3	1	1	0	0	0	0	0	0	0	0	0	0		M	0.333333	0.333333	0	0	0	0	0	0	0	0
	M	3	0	0	0	0	0	0	0	0	0	0	0	0		M	0	0	0	0	0	0	0	0	0	0
	M	3	0	0	0	0	0	0	0	0	0	0	0	0		M	0	0	0	0	0	0	0	0	0	0
	M	3	0	0	0	0	0	0	0	0	0	0	0	0		M	0	0	0	0	0	0	0	0	0	0
	M	3	2	2	0	0	0	0	0	0	0	0	0	0		M	0.666667	0.666667	0	0	0	0	0	0	0	0
	M	3	3	3	0	0	0	0	0	0	0	0	0	0		M	1	1	0	0	0	0	0	0	0	0
	M	3	1	1	0	0	0	0	0	0	0	0	0	0		M	0.333333	0.333333	0	0	0	0	0	0	0	0
	M	3	0	0	0	0	0	0	0	0	0	0	0	0		M	0	0	0	0	0	0	0	0	0	0
	M	2	0	0	0	0	0	0	0	0	0	0	0	0		M	0	0	0	0	0	0	0	0	0	0
	M	2	0	0	0	0	0	0	0	0	0	0	0	0		M	0	0	0	0	0	0	0	0	0	0
	M	3	0	0	0	0	0	0	0	0	0	0	0	0		M	0	0	0	0	0	0	0	0	0	0
	M	3	1	1	0	0	0	0	0	0	0	0	0	0		M	0.333333	0.333333	0	0	0	0	0	0	0	0
	M	3	0	0	0	0	0	0	0	0	0	0	0	0		M	0	0	0	0	0	0	0	0	0	0
	M	3	0	0	0	0	0	0	0	0	0	0	0	0		M	0	0	0	0	0	0	0	0	0	0
	M	3	0	0	0	0	0	0	0	0	0	0	0	0		M	0	0	0	0	0	0	0	0	0	0
	M	3	0	0	0	0	0	0	0	0	0	0	0	0		M	0	0	0	0	0	0	0	0	0	0
	M	3	0	0	0	0	0	0	0	0	0	0	0	0		M	0	0	0	0	0	0	0	0	0	0
	M	3	1	1	0	0	0	0	0	0	0	0	0	0		M	0.333333	0.333333	0	0	0	0	0	0	0	0
	M	1.5	1	1	0	0	0	0	0	0	0	0	0	0		M	0.666667	0.666667	0	0	0	0	0	0	0	0
	M	1.5	0	0	0	0	0	0	0	0	0	0	0	0		M	0	0	0	0	0	0	0	0	0	0
	M	5	2	2	0	0	0	0	0	0	0	0	0	0		M	0.4	0.4	0	0	0	0	0	0	0	0
	M	3	1	1	0	0	0	0	0	0	0	0	0	0		M	0.333333	0.333333	0	0	0	0	0	0	0	0
	M	4	1	1	0	0	0	0	0	0	0	0	0	0		M	0.25	0.25	0	0	0	0	0	0	0	0
	M	3	2	2	0	0	0	0	0	0	0	0	0	0		M	0.666667	0.666667	0	0	0	0	0	0	0	0
	M	1.5	1	1	0	0	0	0	0	0	0	0	0	0		M	0.666667	0.666667	0	0	0	0	0	0	0	0
	M	3	0	0	0	0	0	0	0	0	0	0	0	0		M	0	0	0	0	0	0	0	0	0	0
	M	3	0	0	0	0	0	0	0	0	0	0	0	0		M	0	0	0	0	0	0	0	0	0	0
	M	3	1	1	0	0	0	0	0	0	0	0	0	0		M	0.333333	0.333333	0	0	0	0	0	0	0	0
	M	3	3	3	0	0	0	0	0	0	0	0	0	0		M	1	1	0	0	0	0	0	0	0	0
	M	3	2	2	0	0	0	0	0	0	0	0	0	0		M	0.666667	0.666667	0	0	0	0	0	0	0	0
	M	3	0	0	0	0	0	0	0	0	0	0	0	0		M	0	0	0	0	0	0	0	0	0	0
	M	3	2	2	0	0	0	0	0	0	0	0	0	0		M	0.666667	0.666667	0	0	0	0	0	0	0	0
	M	3	1	1	0	0	0	0	0	0	0	0	0	0		M	0.333333	0.333333	0	0	0	0	0	0	0	0
	M	3	0	0	0	0	0	0	0	0	0	0	0	0		M	0	0	0	0	0	0	0	0	0	0
	M	3	1	1	0	0	0	0	0	0	0	0	0	0		M	0.333333	0.333333	0	0	0	0	0	0	0	0
	M	3	0	0	0	0	0	0	0	0	0	0	0	0		M	0	0	0	0	0	0	0	0	0	0
	M	3	0	0	0	0	0	0	0	0	0	0	0	0		M	0	0	0	0	0	0	0	0	0	0
	M	3	0	0	0	0	0	0	0	0	0	0	0	0		M	0	0	0	0	0	0	0	0	0	0
	M	3	0	0	0	0	0	0	0	0	0	0	0	0		M	0	0	0	0	0	0	0	0	0	0
	M	3	0	0	0	0	0	0	0	0	0	0	0	0		M	0	0	0	0	0	0	0	0	0	0
	M	4	0	0	0	0	0	0	0	0	0	0	0	0		M	0	0	0	0	0	0	0	0	0	0
	M	4	0	0	0	0	0	0	0	0	0	0	0	0		M	0	0	0	0	0	0	0	0	0	0
	M	4	1	1	0	0	0	0	0	0	0	0	0	0		M	0.25	0.25	0	0	0	0	0	0	0	0
	M	3	1	1	0	0	0	0	0	0	0	0	0	0		M	0.333333	0.333333	0	0	0	0	0	0	0	0
		2111.61	1669	212	178	15	1112	34	53	60	5	731	16	11
		2.90455											2.20083
	Habitat	Area (m2)	Tot corals	I. elongata	C. verticillata	A. dichotoma	L. glaberrima	P. larix	A. hirsuta	B. mollis	E. cavolinii	P. monilifera	FI	EC		Habitat	Tot corals	I. elongata	C. verticillata	A. dichotoma	L. glaberrima	P. larix	A. hirsuta	B. mollis	E. cavolinii	P. monilifera
	BT	1354.41	1233	0	115	15	969	33	43	58	0	628	7	3		BT	1.09536	0	0.12951	0.0183693	0.814577	0.0330632	0.0382524	0.0615924	0	0.481701
	P	284.7	224	0	63	0	143	1	10	2	5	103	9	8		P	0.977778	0	0.280678	0	0.59816	0.00454545	0.0398485	0.00909091	0.0454545	0.353485
	M	472.5	212	212	0	0	0	0	0	0	0	0	0	0		M	0.480522	0.480522	0	0	0	0	0	0	0	0
	Habitat															BT	10	0	10	2	7.5	2.29043	1.66667	5.55556	0	9.5
	BT		73.8766	0	9.32685	1.21655	78.5888	2.6764	3.48743	4.70397	0		0.567721	0.243309		P	6.66667	0	4	0	6.66667	0.5	0.8	0.5	5	2
	P		13.4212	0	28.125	0	63.8393	0.446429	4.46429	0.892857	2.23214		4.01786	3.57143		M	2.66667	2.66667	0	0	0	0	0	0	0	0
	M		12.7022	100	0	0	0	0	0	0	0		0	0
																Habitat	Tot corals	I. elongata	C. verticillata	A. dichotoma	L. glaberrima	P. larix	A. hirsuta	B. mollis	E. cavolinii	P. monilifera
																BT	0.0666437	0	0.0306849	0.00617345	0.0547375	0.00766475	0.00793605	0.0175901	0	0.0437128
																P	0.122852	0	0.0672236	0	0.106167	0.00454545	0.0133564	0.00639869	0.0454545	0.0525106
																M	0.0441652	0.0441652	0	0	0	0	0	0	0	0

## Sheet: Community
	I.elongata	C.verticillata	A.dichotoma	L.glaberrima	P.larix	A.hirsuta	B.mollis	E.cavolinii	P.monilifera
BT	0	0	0	0	2.29043	0	0	0	0
BT	0	0	0	0	0.253062	0	0	0	0
BT	0	3.33333	0	0	0	0	5.55556	0	0				BT	P	M
BT	0	0	0	0	0	0.2	0	0	0			BT		0.0012	0
BT	0	0	0	0	0	0	0	0	1.33333			P	0.0012		0
BT	0	0	0	0.666667	0	0	3.33333	0	0.666667			M	0	0
BT	0	0	0	0	0	0	0	0	0
BT	0	0	0	0	0	0	0	0	0			R 0.2599
BT	0	0	0	0.333333	0	0	0.666667	0	0.666667			P<0.0001
BT	0	0	0	0.25	0	0.25	0.25	0	1.5
BT	0	0	0	0	0	0.454545	0.454545	0	2.27273			ANOSIM
BT	0	0	0	0	0	0	0	0	0.625
BT	0	0	0	0	0	0	0	0	1
BT	0	0	0	0.416667	0	0	0	0	0.416667
BT	0	0	0	0	0	0	0	0	0.333333
BT	0	0.892857	0	0.297619	0	0	1.4881	0	0
BT	0	0	0	0	0	0	0	0	0
BT	0	0	0	1	0	0	0	0	2
BT	0	0	0	0.5	0	0	0	0	2.5
BT	0	0	0	0	0	0	0	0	0
BT	0	0	0	0.312754	0	0	0	0	0
BT	0	1.94326	0	0	0.971628	0	0	0	1.94326
BT	0	0.366703	0	0.366703	0	0	0	0	2.93363
BT	0	0	0	0.5	0	0	0	0	1.5
BT	0	0	0	0	0.25	0	0	0	0
BT	0	0	0	0.25	0	0	0.25	0	0.25
BT	0	0	0	0	0.666667	0	0	0	0.333333
BT	0	0	0	0.5	0	0	0	0	0.5
BT	0	0	0	0	0	0	0	0	0.5
BT	0	0.827541	0	0.551694	0	0	0	0	1.37923
BT	0	0	0	0	0.756144	0	0	0	2.26843
BT	0	0	0	0	0	0	0	0	3
BT	0	0	0	0.333333	0	0	0	0	0.666667
BT	0	0	0	0	0	0	0	0	0.4
BT	0	0	0.884564	0	0	0	0	0	0
BT	0	1	0	1	0	0	0	0	1
BT	0	0	0	0	0	0.8	0.8	0	0
BT	0	0	0	0	0	0	0	0	2.25136
BT	0	0	0	0	0	0	0	0	1.33333
BT	0	0	0	0.592593	0	0	0.296296	0	0.296296
BT	0	1.01704	0	3.05111	0	0.508518	1.01704	0	2.03407
BT	0	0	0	0	0	0	0	0	0.5
BT	0	0	0	0	0	0.185322	0	0	0
BT	0	0	0	0	0.389469	0	0	0	0
BT	0	0	0	0	0	0	0	0	0
BT	0	0	0	0	0	0	0	0	0
BT	0	0	0	0	0	0.32831	0	0	0
BT	0	0	0	0	0	0	0	0	0
BT	0	10	0	0	0	0	0	0	0
BT	0	0	0	0	0	0	0	0	0
BT	0	0	0	0	0	0	0	0	0
BT	0	0	0	0	0	0	0	0	0
BT	0	0	0	0	0	0	0	0	0
BT	0	0	0	0	0	0	0	0	0
BT	0	0	0	0	0	0	0	0	0
BT	0	0	0	0	0	0	0	0	0.25
BT	0	0	0	0.25	0	0	0	0	0.25
BT	0	0	0	0.25	0	0	0	0	0
BT	0	0	0	0.5	0	0.25	0	0	0
BT	0	0	0	0.384556	0	0	0	0	0
BT	0	0	0	0.75	0	0	0	0	0.25
BT	0	0	0	0.739426	0	0	0	0	0
BT	0	0	0	0	0	0	0	0	0
BT	0	0	0	0.75	0	0	0	0	0.75
BT	0	0.32831	0	0.65662	0	0	0	0	0.32831
BT	0	0.5	0	0.5	0	0	0	0	0
BT	0	0	0	1	0	0	2	0	0
BT	0	0	0	2.4	0	0	0	0	4
BT	0	0	0	0.198212	0	0	0	0	0
BT	0	0	0	0	0	0	0	0	0
BT	0	0	0	0	0	0	0	0	0.971628
BT	0	0	0	0.5	0	0	0	0	1
BT	0	0	0	0	0	0	0	0	0
BT	0	0.2	0	1.4	0	0.2	0	0	0.4
BT	0	0	0	0	0	0.25	0	0	0
BT	0	0	0	0.5	0	0	0	0	1
BT	0	0	0	2.02224	0	0	0	0	0.505561
BT	0	0	0	1	0	0	0	0	0.25
BT	0	0	0	0	0	0	0	0	0
BT	0	0	0	0	0	0	0	0	0
BT	0	0	0	0.2	0	0	0	0	0
BT	0	0	0.333333	0	0	0	0	0	0
BT	0	0	0	0	0	0	0	0	0
BT	0	0	0	0	0	0	0	0	0
BT	0	0	0	0	0	0	0	0	0
BT	0	0	0	2	0	0	0	0	0
BT	0	0	0	0.655695	0	0	0	0	0
BT	0	0	0	0.666667	0	0	0	0	0.5
BT	0	0	0	0.25	0	0	0	0	0
BT	0	0	0	0.203649	0	0	0	0	0
BT	0	0	0	3	0	0	0	0	0
BT	0	0	0	0.606061	0	0	0	0	0.606061
BT	0	0	0	2.74725	0	0	0	0	0
BT	0	0	0	0	0	0	0	0	0
BT	0	0	0	1.19417	0	0	0	0	0
BT	0	0	0	0.75	0	0	0	0	0.25
BT	0	0	0	5.95238	0	0	0	0	0
BT	0	0	0	1.11383	0	0	0	0	0
BT	0	0	0	3.37724	0	0	0	0	1.68862
BT	0	0	0	0.857339	0	0	0	0	0
BT	0	0	0	0.277778	0	0	0	0	0.0925926
BT	0	0	0	0.620463	0	0	0	0	0
BT	0	0	0	1.66279	0	0	0	0	0
BT	0	0	0	0	0	0	0	0	0
BT	0	0	0	2.31481	0	0	0	0	0
BT	0	0	0	0.124196	0	0	0	0	0
BT	0	0	0	1.64244	0	0	0	0	0
BT	0	0	0	1.3406	0	0	0	0	0
BT	0	0	0	0	0	0	0	0	0
BT	0	0	0	0.266375	0	0	0	0	0.266375
BT	0	0	0	0	0	0	0	0	0
BT	0	0	0	1.18906	0	0	0	0	0
BT	0	0	0	0	0	0	0	0	0
BT	0	0	0	0	0	0	0	0	0
BT	0	0	0.333333	0.666667	0.333333	0	0	0	0
BT	0	0	0	0.4	0	0	0	0	0.4
BT	0	0	0	0	0	0	0	0	0
BT	0	0	0	0	0	0	0	0	0
BT	0	0	0	0.25	0.5	0	0	0	0.25
BT	0	0	0	0	0	0.25	0	0	0
BT	0	0	0	0	0	0	0	0	0
BT	0	0	0	0.5	0	0	0	0	0.25
BT	0	0	0	0	0	0	0	0	0
BT	0	0	0	0.5	0	0	0	0	0
BT	0	0	0	0	0	0	0	0	0
BT	0	0	0	0	0.584112	0	0	0	0
BT	0	0	0	0.25	0	0	0	0	0.25
BT	0	0	0	0.321275	0	0	0	0	0.64255
BT	0	0	0	0.495442	0	0	0	0	0.495442
BT	0	0	0	0	0	0	0	0	0
BT	0	0	0	0.4	0	0	0	0	0.2
BT	0	0	0	0.25	0	0	0	0	0
BT	0	0	0	0	0	0	0	0	0
BT	0	0	0	0	0	0	0	0	0.25
BT	0	0	0	2.33333	0	0	0	0	0
BT	0	0	0	1.93993	0	0	0	0	0
BT	0	0	0	1.46484	0	0	0	0	3.41797
BT	0	0	0	3.5	0	0	0	0	0.5
BT	0	0	0	0.682501	0	0	0	0	0.682501
BT	0	0	0	0	0	0	0	0	0
BT	0	0	0	0.166667	0	0	0	0	0
BT	0	0	0	0.625	0	0	0	0	0
BT	0	0	0	3	0	0	0	0	0
BT	0	0	0	0.46776	0	0	0	0	0
BT	0	0	0	0.498355	0	0	0	0	0
BT	0	0	0	0.75	0	0	0	0	0
BT	0	0	0	0	0.333333	0	0	0	0
BT	0	0	0	0	0.333333	0	0	0	0
BT	0	0	0.666667	0	0	0	0	0	0
BT	0	0	0.333333	0	0	0	0	0	0
BT	0	0	0	0	0	0	0	0	0.333333
BT	0	0	0	0	0	0	0	0	0.333333
BT	0	0	0	0	0	0.666667	0	0	0.333333
BT	0	0	0	0	0	0	0	0	0.5
BT	0	0	0	0	0	0	0	0	0.333333
BT	0	0	0	0	0	0	0	0	0.333333
BT	0	0	0	0	0	0.666667	0	0	0
BT	0	0	0	0	0	0	0	0	0
BT	0	0	0	0	0	0	0	0	0
BT	0	0.333333	0	0	0	1.33333	0.333333	0	0.333333
BT	0	0.333333	0	0.333333	0	0.333333	1.33333	0	0
BT	0	0.333333	0	0	0	0.333333	0	0	0.333333
BT	0	0	0	0	0	0	0	0	0.333333
BT	0	0	0	0	0	0	0	0	0
BT	0	0	0	0	0	0	0	0	0.333333
BT	0	0	0	0	0	0	0	0	0.333333
BT	0	0	0	0	0	0	0	0	1.33333
BT	0	0	0	0	0	0	0	0	0
BT	0	0.25	0	0	0	0	0	0	0
BT	0	0.5	0	0	0	0	0	0	0
BT	0	0.5	0	0	0	0	0	0	1
BT	0	0	0	0	0	0.571429	0	0	0.571429
BT	0	0	0	0	0	0	0	0	1.5
BT	0	0	0	0	0	1.5	0	0	2.5
BT	0	0	0	0	0.5	0	0	0	3
BT	0	0	0	0	0	0	0	0	0
BT	0	0	0	0	0.333333	0	0	0	0
BT	0	0.333333	0	0	0	0	0	0	1.33333
BT	0	0	0	0	0	0.937031	0	0	0
BT	0	0	0	0	0	0	0	0	0
BT	0	0	0	0	0.25	0	0	0	0.25
BT	0	0	0	0	0	0	0	0	0.5
BT	0	0	0	0	0	0	0	0	1.25
BT	0	0	0	0	0	0	0	0	0.25
BT	0	0	0	0	0	0	0	0	0
BT	0	0	0	0	0	0	0	0	0.666667
BT	0	0	0	0	0	0	0	0	0.4
BT	0	0	0	0	0	0	0	0	2.04082
BT	0	0	0	0.25	0	0	0	0	0
BT	0	0	0	0	0	0	0.333333	0	0
BT	0	0.333333	0.666667	0	0	0.333333	0	0	0
BT	0	0	0	0	0	0	0	0	0
BT	0	0	0	0	0	0	0	0	0
BT	0	0	0	0	0	0	0	0	0.666667
BT	0	0	0	0	0	0.5	0	0	2
BT	0	0	0	0	0.25	0	0	0	2.25
BT	0	0	0	0	0	0	0	0	1
BT	0	0	0	0	0	0.666667	0	0	0
BT	0	0	0	0	0	0	0	0	0.333333
BT	0	0	0	0	0	0	0	0	0.333333
BT	0	0	0	0	0.666667	0	0	0	0.333333
BT	0	0	0	0	0	0	0	0	0
BT	0	0.666667	0	0	0	0	0	0	0.333333
BT	0	0	0	0	0	0	0	0	0.5
BT	0	0.25	0	0	0.25	0	0	0	1
BT	0	0	0	0	0	0	0	0	0
BT	0	0	0	0	0	0	0	0	0.333333
BT	0	0	0	0	0	0	0	0	0
BT	0	0	0	0	0	0	0	0	0
BT	0	0	0	0	0	0	0	0	0
BT	0	0.333333	0	0	0	0	0	0	0
BT	0	0.333333	0	0	0	0	0	0	0
BT	0	0.333333	0	0	0	0	0	0	0
BT	0	0	0	0	0.333333	0	0	0	0
BT	0	0	0	0	0	0.5	0	0	1
BT	0	0.333333	0	0	0	0	0	0	1.66667
BT	0	0.333333	0	0	0	0	0	0	1.33333
BT	0	0	0	0	0	0	0	0	0.5
BT	0	0.5	0	0	0	0	0	0	0
BT	0	0	0	0	0	0	0	0	0
BT	0	0	0	0	0	0	0	0	0.5
BT	0	0	0	0.75	0	0	0	0	0
BT	0	0	0	0	0	0	0	0	1
BT	0	0	0	0	0	0	0	0	1
BT	0	1	0	0	0	0.333333	0	0	0.333333
BT	0	0.25	0	0	0	0	0	0	0
BT	0	0.25	0	0	0	0	0	0	0.25
BT	0	0	0	0	0	0	0.666667	0	0.666667
BT	0	0	0	0	0	0	0	0	0
BT	0	0	0	0	0	0	0	0	0
BT	0	0	0	0	0	0	0	0	0
BT	0	0.666667	0	0.333333	0	0	0	0	0
BT	0	0.5	0	0.5	0	0	2	0	1.5
BT	0	0	0	0.333333	0	0	0.666667	0	0
BT	0	0.333333	0	0	0	0	0	0	3
BT	0	0.5	0	1	0	0	1	0	0.5
BT	0	0	0	0	0	0	0	0	1
BT	0	0.666667	0	0	0.333333	0.333333	0	0	1.33333
BT	0	1	0	0.333333	0.333333	0.333333	0	0	0.333333
BT	0	0	0	0.75	0	0	0.5	0	0.75
BT	0	0	0	0.75	0	0	0.5	0	0.75
BT	0	0	0	0	0	0	0	0	0.25
BT	0	0	0	0.75	0	0	0	0	0.25
BT	0	0	0	0.75	0	0	0	0	0.5
BT	0	0	0	2.33333	0	0	0	0	0.333333
BT	0	0	0	1.33333	0	0	0	0	0
BT	0	0	0	0	0	0	0	0	0
BT	0	0	0	0.5	0	0	0	0	0
BT	0	0	0	0.75	0.25	0	0	0	0
BT	0	0	0	1.16408	0	0	0	0	0
BT	0	0	0	1	0	0	0	0	0.333333
BT	0	0	0	0	0	0	0	0	1
BT	0	0	0	0.666667	0	0	0	0	0
BT	0	0	0	0	0	0	0	0	0
BT	0	0	0	0	0	0	0	0	0
BT	0	0	0	1	0	0	0	0	0
BT	0	0	0	2	0	0	0	0	0.666667
BT	0	0	0	1.5	0	0	0	0	0
BT	0	0	2	0	0	0	0	0	0
BT	0	0	0	0	0	0	0	0	0
BT	0	0	0	0	0	0	0	0	0
BT	0	0	0	0	0	0	2	0	0
BT	0	0	0	0	0	0	0	0	0
BT	0	0	0	0	0	0	0	0	0
BT	0	0	0	0	0	0	0	0	0
BT	0	0	0	0.25	0	0	0	0	0
BT	0	0.5	0	0.5	0	0	0	0	0
BT	0	0	0	3.33333	0	0	0	0	0
BT	0	0	0	2	0	0	0	0	0
BT	0	0	0	2	0	0	0	0	0
BT	0	0	0	1.66667	0	0	0	0	0
BT	0	0	0	0	0	0	0	0	0
BT	0	0	0	0.25	0	0	0	0	0
BT	0	0	0	0.25	0	0	0	0	0
BT	0	0	0	1.25	0	0	0	0	0
BT	0	0	0	0.5	0	0	0	0	0
BT	0	0	0	0.75	0	0	0	0	0
BT	0	0	0.333333	0.333333	0	0	0	0	0
BT	0	0	0	1.25	0	0	0	0	0
BT	0	0	0.5	1.5	0	0	0	0	0
BT	0	0	0	0	0	0	0	0	0
BT	0	0	0	1.25	0	0	0	0	0
BT	0	0	0	1.5	0	0	0	0	0
BT	0	0	0.333333	0.666667	0	0	0	0	0
BT	0	0	0	3.5	0	0	0	0	0
BT	0	0	0	1	0	0	0	0	0
BT	0	0	0	0.666667	0	0	0	0	0
BT	0	0	0	1.33333	0	0	0	0	0
BT	0	0	0	1.66667	0	0	0	0	0
BT	0	0	0	0.25	0	0	0	0	0
BT	0	1	0	0.333333	0.333333	0	0	0	0
BT	0	0	0	1.66667	0	0	0	0	0
BT	0	0	0	0	0	0	0	0	0
BT	0	0	0	3.66667	0	0	0.666667	0	0
BT	0	0	0	1.6	0	0	0	0	0
BT	0	0	0	0	0	0	0	0	0
BT	0	0	0	5.5	0	0	0	0	0
BT	0	0	0	1.33333	0	0	0	0	0
BT	0	0	0	2.5	0	0	0	0	0
BT	0	0	0	4	0	0	0	0	0
BT	0	0	0	2.66667	0	0	0	0	0
BT	0	0	0	0	0	0	0	0	0
BT	0	0	0	2.75	0	0	0	0	0.25
BT	0	0.5	0	1.5	0	0.5	0.5	0	0.5
BT	0	0	0	2	0	0	0	0	0
BT	0	0	0	0.8	0	0	0	0	0
BT	0	0	0	3.33333	0	0	0	0	0
BT	0	0	0	1.5	0	0	0	0	0
BT	0	0	0	1.6	0	0	0	0	0.8
BT	0	0	0	0	0	0	0	0	0.333333
BT	0	0	0	1.4	0	0	0	0	0
BT	0	0	0	1	0	0	0	0	0
BT	0	0	0	1	0	0	0	0	0
BT	0	0	0	5	0	0	0	0	0
BT	0	0	0	1.33333	0.666667	0	0.666667	0	1.33333
BT	0	0	0	0.5	0	0	0	0	1.5
BT	0	0	1	0	0	0	0	0	0
BT	0	0	0	0.5	0.75	0	0	0	0
BT	0	0	0	1.5	0	0	0.5	0	0
BT	0	0	0	2	0	0	0	0	0
BT	0	0	0	0.8	0	0.4	0	0	0
BT	0	0	0	2.5	0	0	0	0	0.5
BT	0	0	0	1.5	0	0	0	0	0
BT	0	0	0	0.666667	0	0	0	0	0
BT	0	0.8	0	1.6	0	0	0	0	0
BT	0	0	0	3	0	0	0	0	0
BT	0	0	0	1.5	0	0	0	0	0
BT	0	0	0	3.2	0	0	0	0	0
BT	0	0	0	5	0	0	0	0	0
BT	0	0	0	4.5	0	0	0	0	1
BT	0	0	0	2.25	0	0	0	0	1.5
BT	0	0	0	1.42857	0	0	0	0	0
BT	0	1.2	0.4	1.6	0	0	0	0	1.2
BT	0	1	0	1	0	0	0	0	0
BT	0	0	0	1	0	0	0	0	1.4
BT	0	2	0	0.333333	0	0	0	0	0.666667
BT	0	3	0	0	0	0.5	0	0	0.5
BT	0	1.33333	0	1.33333	0	0.666667	0	0	0
BT	0	5	0	1.66667	0	1.66667	0	0	0
BT	0	2.5	0	1	0	0.5	0	0	0
BT	0	4	0	0	0	0	0	0	0.8
BT	0	0.666667	0	0	0	0	0	0	0
BT	0	0	0	2.66667	0	0	0	0	1.33333
BT	0	2.5	0	7.5	0	0	0	0	2.5
BT	0	0.5	0	0.5	0.5	0	0	0	0.5
BT	0	0	0	0	0	0	0	0	1
BT	0	0	0	3	0	0	0	0	9.5
BT	0	0	0	2.25	0	0	0	0	1.5
BT	0	0	0	2.25	0	0	0	0	0
BT	0	0	0	2.66667	0	0	0	0	0
BT	0	0	0	2.6	0	0	0	0	0
BT	0	0	0	1	0	0	0	0	0
BT	0	0	0	2.5	0	0	0	0	0.25
BT	0	0	0	2.5	0	0	0	0	0
BT	0	0.333333	0	0.666667	0	0	0	0	4.66667
BT	0	0	0	0.4	0	0	0	0	2
BT	0	0	0	1.5	0.5	0	0	0	2.5
BT	0	0	0	1.5	0	0	0	0	2.25
BT	0	0	0	0.6	0	0	0	0	2.8
BT	0	0	0	0.75	0	0	0	0	4.25
BT	0	0	0	1	0	0	0	0	3.75
BT	0	0	0	0.6	0	0	0	0	1.6
BT	0	0	0	0.8	0	0	0	0	2.8
BT	0	0	0	1	0	0	0	0	2.75
BT	0	0	0	3	0	0	0	0	1.5
BT	0	0	0	1	0	0	0	0	0.333333
BT	0	0	0	0	0	0	0	0	2.25
BT	0	0	0	1.33333	0	0	0	0	3.33333
BT	0	0	0	0	0	0	0	0	0.25
BT	0	0	0	2	0	0	0	0	0.8
BT	0	0	0	1.75	0	0	0	0	0.75
BT	0	0	0	2	0	0	0	0	1.2
BT	0	0	0	1.8	0	0	0	0	0.6
BT	0	0	0	1.33333	0	0	0	0	1.66667
BT	0	0	0	4.5	0	0	0	0	0
BT	0	0	0	2.75	0	0	0	0	0
BT	0	0	0	1	0	0	0	0	5
BT	0	0	0	0.4	0	0	0	0	0.8
BT	0	0	0	0	0	0	0	0	0
BT	0	0	0	0.75	0	0	0	0	3.25
BT	0	0	0	1.5	0	0	0	0	0
BT	0	0	0	0.666667	0	0	0	0	1.33333
BT	0	0	0	3	0	0	0	0	1
BT	0	0	0	0	0	0	0	0	0
BT	0	0	0	0.25	0	0	0	0	0
BT	0	0	0	0.5	0	0	0	0	1.5
BT	0	0	0	3.6	0	0	0	0	3
BT	0	0	0	1	0	0	0	0	1.5
BT	0	0	0	0	0	0	0	0	2.75
BT	0	0	0	0	0	0	0	0	2.5
BT	0	0	0	0	0	0	0	0	0
BT	0	0	0	0	0	0	0	0	0
BT	0	0	0	0	0	0	0	0	1.25
BT	0	0	0	1	0	0	0	0	1
BT	0	0	0	0	0	0	0	0	0
BT	0	0	0	0.333333	0	0	0	0	0.666667
BT	0	0	0	0	0	0	0	0	1
BT	0	0	0	0	0	0	0	0	0
BT	0	0	0	0.666667	0	0	0	0	0
BT	0	0	0	0.333333	0	0	0	0	0.333333
BT	0	0	0	1	0	0	0	0	1
BT	0	0	0	1	0	0	0	0	1
BT	0	0	0	0.666667	0	0	0	0	1
BT	0	0	0	1.25	0	0	0	0	0
BT	0	0	0	0.333333	0	0	0	0	0
BT	0	0	0	0	0	0	0	0	0
BT	0	0	0.5	0	0	0	0	0	0
BT	0	0	0	2.33333	0	0	0	0	0
BT	0	0	0	1.33333	0	0	0	0	0
BT	0	0	0	1.5	0	0	0	0	0
BT	0	0	0	5	0	0	0	0	0
BT	0	0	0	3.33333	0	0	0	0	0
BT	0	0	0	4	0	0	0	0	2
BT	0	0	0	1	0	0	0	0	0
BT	0	0	0	2.5	0	0	0	0	0
BT	0	0	0	2	0	0	0	0	0
BT	0	0	0	2.33333	0	0	0	0	0
BT	0	0	0	3.66667	0	0	0	0	0
BT	0	0	0	2.66667	0	0	0	0	0
BT	0	0	0	1.33333	0	0	0	0	0
BT	0	0	0	3	0	0	0	0	0.5
BT	0	0	0	2.75	0	0	0	0	0
BT	0	0	0	3	0	0	0	0	0
BT	0	0	0	3.5	0	0	0	0	0.5
BT	0	0	0	1.66667	0	0	0	0	0
BT	0	0	0	2	0	0	0	0	0
BT	0	0	0	2.75	0	0	0	0	0
BT	0	0	0	3	0	0	0	0	1
BT	0	0	0	3.8	0	0	0	0	2
BT	0	0	0	1	0	0	0	0	0
BT	0	0	0	0	0	0	0	0	0
BT	0	0	0	0	1	0	0	0	0
BT	0	0	0	0	0	0	0	0	0
BT	0	0	0	0.333333	0	0	0	0	0.333333
BT	0	0	0	0.5	0	0	0	0	0
BT	0	0	0	0	0	0	0	0	0.25
BT	0	0	0	0	0	0	0	0	0
BT	0	0	0	0	0	0	0	0	0
BT	0	0	0	0	0	0	0	0	0
BT	0	0	0	0	0	0	0	0	0
BT	0	0	0	0	0	0	0	0	0
BT	0	0	0	0.25	0	0	0	0	0
BT	0	0	0	0.5	0	0	0	0	1
BT	0	0	0	0.25	0	0	0	0	0.75
BT	0	0	0	0.5	0	0	0	0	0.75
BT	0	0	0	3	0	0	0	0	0
BT	0	0	0	1	0	0	0	0	0
BT	0	0	0	3.2	0	0	0	0	0
BT	0	0	0	4	0	0	0	0	0
BT	0	0	0	3	0	0	0	0	0
BT	0	0	0	1.6	0	0	0	0	0
P	0	0	0	0	0	0	0	0	0
P	0	0	0	0.75	0	0	0	0	1
P	0	0	0	2	0	0	0	0	0.25
P	0	0	0	4.66667	0	0	0	0	0.666667
P	0	0	0	1	0.5	0	0	0	2
P	0	0	0	0.5	0	0	0	0	0
P	0	0	0	0	0	0	0	0	0.4
P	0	0	0	1.6	0	0	0	0	0.4
P	0	0	0	2	0	0	0	0	0.666667
P	0	0	0	0	0	0	0	0	1
P	0	0	0	2	0	0	0	0	1.33333
P	0	0	0	0.666667	0	0	0	0	0.666667
P	0	0	0	0	0	0	0	0	0.25
P	0	0	0	1.71429	0	0	0	0	0.571429
P	0	0	0	0.333333	0	0	0	0	0
P	0	0	0	0	0	0	0	0	0
P	0	0	0	6.66667	0	0	0	0	0.666667
P	0	0	0	2.25	0	0	0	0	0.75
P	0	0	0	3.33333	0	0	0	0	0
P	0	0	0	2.4	0	0	0	0	0
P	0	0	0	3.33333	0	0	0	0	2
P	0	0	0	0	0	0	0	0	1.25
P	0	0	0	0.5	0	0	0	0	1.25
P	0	0	0	1.33333	0	0	0	0	1.33333
P	0	0	0	1.33333	0	0	0	0	0
P	0	0	0	0	0	0	0	0	0
P	0	0	0	0	0	0	0	0	0
P	0	0	0	0	0	0	0	0	0
P	0	0	0	0	0	0	0	0	0
P	0	0	0	0	0	0	0	0	0
P	0	0	0	0	0	0	0	0	0
P	0	1	0	0	0	0	0	0	0
P	0	0	0	0	0	0	0	0	0
P	0	0	0	0	0	0	0	0	0
P	0	0.5	0	2	0	0	0	0	0.5
P	0	0	0	3	0	0	0	0	0
P	0	0	0	0	0	0	0	5	0
P	0	0	0	1.33333	0	0	0	0	0
P	0	0	0	1.66667	0	0	0	0	1.33333
P	0	0	0	3	0	0	0	0	0
P	0	0	0	2.66667	0	0	0	0	0
P	0	0	0	0.75	0	0	0	0	0
P	0	0	0	0.25	0	0	0	0	0
P	0	0	0	0.333333	0	0	0	0	0
P	0	0	0	0	0	0	0	0	0
P	0	0	0	0	0	0	0	0	0
P	0	0	0	0	0	0	0	0	0
P	0	0	0	0	0	0	0	0	0
P	0	0	0	0	0	0	0	0	0
P	0	0	0	0	0	0	0	0	0
P	0	0	0	0	0	0	0	0	0
P	0	1.33333	0	0	0	0	0	0	0
P	0	0	0	0	0	0	0	0	0
P	0	0	0	0	0	0	0	0	0
P	0	0.5	0	0	0	0	0	0	0
P	0	0	0	0	0	0	0	0	0
P	0	0	0	1	0	0	0	0	0.25
P	0	0	0	1	0	0	0	0	0
P	0	0	0	1.75	0	0	0	0	0.5
P	0	0	0	0.333333	0	0	0	0	0.666667
P	0	0	0	1.25	0	0	0	0	0
P	0	0	0	0.5	0	0	0	0	0.75
P	0	0	0	2	0	0	0	0	0
P	0	0	0	1.25	0	0	0	0	2
P	0	0	0	0	0	0	0	0	1.42857
P	0	0	0	0	0	0	0	0	0.333333
P	0	0	0	0	0	0	0	0	1.25
P	0	0	0	1.5	0	0.5	0	0	1
P	0	0	0	0.333333	0	0	0	0	0.666667
P	0	0.5	0	0	0	0.5	0	0	0.5
P	0	2.22222	0	0	0	0	0	0	1.66667
P	0	0.25	0	0	0	0	0	0	1
P	0	0	0	0	0	0	0	0	0
P	0	0	0	0	0	0	0	0	0
P	0	3	0	0	0	0	0	0	1
P	0	0.5	0	0	0	0	0	0	0
P	0	2	0	0	0	0	0	0	0
P	0	0.25	0	0	0	0	0	0	0.25
P	0	0	0	0	0	0	0	0	0
P	0	0	0	0	0	0	0	0	0
P	0	0	0	0	0	0	0	0	0.25
P	0	0	0	0	0	0	0	0	0
P	0	0.5	0	0	0	0.5	0	0	0
P	0	2	0	0	0	0	0	0	0.5
P	0	0.25	0	0	0	0	0	0	0
P	0	0.5	0	0	0	0.5	0.5	0	0
P	0	0	0	0	0	0	0	0	0.25
P	0	0	0	0	0	0	0	0	0
P	0	0	0	0	0	0	0	0	0
P	0	0	0	0	0	0	0	0	1.33333
P	0	0.5	0	0	0	0	0	0	0
P	0	0	0	0	0	0	0	0	0
P	0	1.5	0	0	0	0	0	0	0
P	0	0	0	0	0	0	0	0	0.333333
P	0	0	0	0	0	0	0	0	2
P	0	0	0	0	0	0	0	0	0
P	0	1.2	0	0	0	0.8	0	0	0
P	0	0.25	0	0	0	0.25	0	0	0.5
P	0	1	0	1.5	0	0.5	0	0	0
P	0	4	0	0	0	0.333333	0	0	0
P	0	3	0	0	0	0	0	0	0
P	0	2	0	0	0	0	0	0	0
P	0	1.5	0	0	0	0.5	0.5	0	0
P	0	0	0	0	0	0	0	0	0.25
P	0	0.285714	0	0	0	0	0	0	0
P	0	0	0	0	0	0	0	0	0.25
P	0	0.333333	0	0	0	0	0	0	1.66667
P	0	0	0	0	0	0	0	0	0
P	0	0	0	0	0	0	0	0	0
P	0	0	0	0	0	0	0	0	0
M	0	0	0	0	0	0	0	0	0
M	0	0	0	0	0	0	0	0	0
M	0	0	0	0	0	0	0	0	0
M	0	0	0	0	0	0	0	0	0
M	0	0	0	0	0	0	0	0	0
M	0	0	0	0	0	0	0	0	0
M	0	0	0	0	0	0	0	0	0
M	0.2	0	0	0	0	0	0	0	0
M	0	0	0	0	0	0	0	0	0
M	0	0	0	0	0	0	0	0	0
M	0	0	0	0	0	0	0	0	0
M	0	0	0	0	0	0	0	0	0
M	0	0	0	0	0	0	0	0	0
M	0	0	0	0	0	0	0	0	0
M	0	0	0	0	0	0	0	0	0
M	0	0	0	0	0	0	0	0	0
M	0	0	0	0	0	0	0	0	0
M	0	0	0	0	0	0	0	0	0
M	0	0	0	0	0	0	0	0	0
M	0	0	0	0	0	0	0	0	0
M	1.25	0	0	0	0	0	0	0	0
M	0.666667	0	0	0	0	0	0	0	0
M	0.333333	0	0	0	0	0	0	0	0
M	0	0	0	0	0	0	0	0	0
M	0.666667	0	0	0	0	0	0	0	0
M	0	0	0	0	0	0	0	0	0
M	0.333333	0	0	0	0	0	0	0	0
M	0	0	0	0	0	0	0	0	0
M	0.333333	0	0	0	0	0	0	0	0
M	0.666667	0	0	0	0	0	0	0	0
M	0	0	0	0	0	0	0	0	0
M	0	0	0	0	0	0	0	0	0
M	0	0	0	0	0	0	0	0	0
M	0	0	0	0	0	0	0	0	0
M	0	0	0	0	0	0	0	0	0
M	1.33333	0	0	0	0	0	0	0	0
M	0.666667	0	0	0	0	0	0	0	0
M	0.666667	0	0	0	0	0	0	0	0
M	2	0	0	0	0	0	0	0	0
M	2	0	0	0	0	0	0	0	0
M	1	0	0	0	0	0	0	0	0
M	0.666667	0	0	0	0	0	0	0	0
M	0.666667	0	0	0	0	0	0	0	0
M	0.333333	0	0	0	0	0	0	0	0
M	0.333333	0	0	0	0	0	0	0	0
M	0.333333	0	0	0	0	0	0	0	0
M	1.33333	0	0	0	0	0	0	0	0
M	2	0	0	0	0	0	0	0	0
M	0	0	0	0	0	0	0	0	0
M	1.33333	0	0	0	0	0	0	0	0
M	1.33333	0	0	0	0	0	0	0	0
M	1	0	0	0	0	0	0	0	0
M	0.333333	0	0	0	0	0	0	0	0
M	0	0	0	0	0	0	0	0	0
M	0	0	0	0	0	0	0	0	0
M	0	0	0	0	0	0	0	0	0
M	0.666667	0	0	0	0	0	0	0	0
M	0.333333	0	0	0	0	0	0	0	0
M	1	0	0	0	0	0	0	0	0
M	0.5	0	0	0	0	0	0	0	0
M	1.5	0	0	0	0	0	0	0	0
M	0.333333	0	0	0	0	0	0	0	0
M	2.5	0	0	0	0	0	0	0	0
M	1.33333	0	0	0	0	0	0	0	0
M	2.66667	0	0	0	0	0	0	0	0
M	1.5	0	0	0	0	0	0	0	0
M	0.666667	0	0	0	0	0	0	0	0
M	0.666667	0	0	0	0	0	0	0	0
M	1.33333	0	0	0	0	0	0	0	0
M	1	0	0	0	0	0	0	0	0
M	0.333333	0	0	0	0	0	0	0	0
M	1	0	0	0	0	0	0	0	0
M	0.666667	0	0	0	0	0	0	0	0
M	0.333333	0	0	0	0	0	0	0	0
M	1	0	0	0	0	0	0	0	0
M	0.666667	0	0	0	0	0	0	0	0
M	1.33333	0	0	0	0	0	0	0	0
M	1.66667	0	0	0	0	0	0	0	0
M	1.5	0	0	0	0	0	0	0	0
M	1	0	0	0	0	0	0	0	0
M	0.333333	0	0	0	0	0	0	0	0
M	1.33333	0	0	0	0	0	0	0	0
M	0.333333	0	0	0	0	0	0	0	0
M	2	0	0	0	0	0	0	0	0
M	1	0	0	0	0	0	0	0	0
M	0.333333	0	0	0	0	0	0	0	0
M	0.333333	0	0	0	0	0	0	0	0
M	0.333333	0	0	0	0	0	0	0	0
M	1	0	0	0	0	0	0	0	0
M	0.5	0	0	0	0	0	0	0	0
M	1.33333	0	0	0	0	0	0	0	0
M	1.33333	0	0	0	0	0	0	0	0
M	1	0	0	0	0	0	0	0	0
M	0.333333	0	0	0	0	0	0	0	0
M	0	0	0	0	0	0	0	0	0
M	1.33333	0	0	0	0	0	0	0	0
M	0.333333	0	0	0	0	0	0	0	0
M	0.666667	0	0	0	0	0	0	0	0
M	0.333333	0	0	0	0	0	0	0	0
M	0.666667	0	0	0	0	0	0	0	0
M	0	0	0	0	0	0	0	0	0
M	0	0	0	0	0	0	0	0	0
M	0	0	0	0	0	0	0	0	0
M	0	0	0	0	0	0	0	0	0
M	0	0	0	0	0	0	0	0	0
M	0	0	0	0	0	0	0	0	0
M	0.5	0	0	0	0	0	0	0	0
M	0.666667	0	0	0	0	0	0	0	0
M	0.666667	0	0	0	0	0	0	0	0
M	1	0	0	0	0	0	0	0	0
M	0.666667	0	0	0	0	0	0	0	0
M	1.33333	0	0	0	0	0	0	0	0
M	0.666667	0	0	0	0	0	0	0	0
M	1.25	0	0	0	0	0	0	0	0
M	0	0	0	0	0	0	0	0	0
M	0	0	0	0	0	0	0	0	0
M	0.333333	0	0	0	0	0	0	0	0
M	0	0	0	0	0	0	0	0	0
M	0	0	0	0	0	0	0	0	0
M	0	0	0	0	0	0	0	0	0
M	0.666667	0	0	0	0	0	0	0	0
M	0	0	0	0	0	0	0	0	0
M	0.333333	0	0	0	0	0	0	0	0
M	0	0	0	0	0	0	0	0	0
M	0	0	0	0	0	0	0	0	0
M	0	0	0	0	0	0	0	0	0
M	0.666667	0	0	0	0	0	0	0	0
M	1	0	0	0	0	0	0	0	0
M	0.333333	0	0	0	0	0	0	0	0
M	0	0	0	0	0	0	0	0	0
M	0	0	0	0	0	0	0	0	0
M	0	0	0	0	0	0	0	0	0
M	0	0	0	0	0	0	0	0	0
M	0.333333	0	0	0	0	0	0	0	0
M	0	0	0	0	0	0	0	0	0
M	0	0	0	0	0	0	0	0	0
M	0	0	0	0	0	0	0	0	0
M	0	0	0	0	0	0	0	0	0
M	0	0	0	0	0	0	0	0	0
M	0.333333	0	0	0	0	0	0	0	0
M	0.666667	0	0	0	0	0	0	0	0
M	0	0	0	0	0	0	0	0	0
M	0.4	0	0	0	0	0	0	0	0
M	0.333333	0	0	0	0	0	0	0	0
M	0.25	0	0	0	0	0	0	0	0
M	0.666667	0	0	0	0	0	0	0	0
M	0.666667	0	0	0	0	0	0	0	0
M	0	0	0	0	0	0	0	0	0
M	0	0	0	0	0	0	0	0	0
M	0.333333	0	0	0	0	0	0	0	0
M	1	0	0	0	0	0	0	0	0
M	0.666667	0	0	0	0	0	0	0	0
M	0	0	0	0	0	0	0	0	0
M	0.666667	0	0	0	0	0	0	0	0
M	0.333333	0	0	0	0	0	0	0	0
M	0	0	0	0	0	0	0	0	0
M	0.333333	0	0	0	0	0	0	0	0
M	0	0	0	0	0	0	0	0	0
M	0	0	0	0	0	0	0	0	0
M	0	0	0	0	0	0	0	0	0
M	0	0	0	0	0	0	0	0	0
M	0	0	0	0	0	0	0	0	0
M	0	0	0	0	0	0	0	0	0
M	0	0	0	0	0	0	0	0	0
M	0.25	0	0	0	0	0	0	0	0
M	0.333333	0	0	0	0	0	0	0	0

## Sheet: Target species
	I.elongata									C.verticillata										L.glaberrima										P.monilifera
																				BT	P	M								BT	P	M
	BT	P	M							BT	P	M								0	0	0								0	0	0
	0	0	0							0	0	0								0	0.75	0								0	1	0
	0	0	0							0	0	0								0	2	0								0	0.25	0
	0	0	0			BT	P	M		3.33333	0	0			BT	P	M			0	4.66667	0			BT	P	M			0	0.666667	0		0	BT	P	M
	0	0	0		BT		1	2.207e-29		0	0	0		BT		0.04371	0.02831			0	1	0		BT		0.002374	1.807e-26			1.33333	2	0		BT	0	0.7631	1.918e-15
	0	0	0		P	1		1.029e-16		0	0	0		P	0.1311		0.0009732			0.666667	0.5	0		P	0.007121		9.082e-07			0.666667	0	0		P	1	0	8.81e-09
	0	0	0		M	6.62e-29	3.088e-16			0	0	0		M	0.08494	0.002919				0	0	0		M	5.421e-26	2.725e-06				0	0.4	0		M	5.755e-15	2.643e-08	0
	0	0	0							0	0	0								0	1.6	0								0	0.4	0
	0	0	0.2							0	0	0								0.333333	2	0								0.666667	0.666667	0
	0	0	0		H	133.8				0	0	0		H	11.36					0.25	0	0		H	112.2					1.5	1	0		H	66.27
	0	0	0		Hc	379.8				0	0	0		Hc	39.38					0	2	0		Hc	142.9					2.27273	1.33333	0		Hc	96.65
	0	0	0							0	0	0								0	0.666667	0								0.625	0.666667	0
	0	0	0		p<0,0001					0	0	0		p<0,001						0	0	0		p<0.0001						1	0.25	0		p<0.0001
	0	0	0							0	0	0								0.416667	1.71429	0								0.416667	0.571429	0
	0	0	0		KRUSKAL					0	0	0								0	0.333333	0								0.333333	0	0
	0	0	0							0	0	0								0.297619	0	0								0	0	0
	0	0	0							0.892857	0	0								0	6.66667	0								0	0.666667	0
	0	0	0							0	0	0								1	2.25	0								2	0.75	0
	0	0	0							0	0	0								0.5	3.33333	0								2.5	0	0
	0	0	0							0	0	0								0	2.4	0								0	0	0
	0	0	0							0	0	0								0.312754	3.33333	0								0	2	0
	0	0	1.25							0	0	0								0	0	0								1.94326	1.25	0
	0	0	0.666667							1.94326	0	0								0.366703	0.5	0								2.93363	1.25	0
	0	0	0.333333							0.366703	0	0								0.5	1.33333	0								1.5	1.33333	0
	0	0	0							0	0	0								0	1.33333	0								0	0	0
	0	0	0.666667							0	0	0								0.25	0	0								0.25	0	0
	0	0	0							0	0	0								0	0	0								0.333333	0	0
	0	0	0.333333							0	0	0								0.5	0	0								0.5	0	0
	0	0	0							0	0	0								0	0	0								0.5	0	0
	0	0	0.333333							0	0	0								0.551694	0	0								1.37923	0	0
	0	0	0.666667							0.827541	0	0								0	0	0								2.26843	0	0
	0	0	0							0	0	0								0	0	0								3	0	0
	0	0	0							0	1	0								0.333333	0	0								0.666667	0	0
	0	0	0							0	0	0								0	0	0								0.4	0	0
	0	0	0							0	0	0								0	2	0								0	0.5	0
	0	0	0							0	0.5	0								1	3	0								1	0	0
	0	0	1.33333							1	0	0								0	0	0								0	0	0
	0	0	0.666667							0	0	0								0	1.33333	0								2.25136	0	0
	0	0	0.666667							0	0	0								0	1.66667	0								1.33333	1.33333	0
	0	0	2							0	0	0								0.592593	3	0								0.296296	0	0
	0	0	2							0	0	0								3.05111	2.66667	0								2.03407	0	0
	0	0	1							1.01704	0	0								0	0.75	0								0.5	0	0
	0	0	0.666667							0	0	0								0	0.25	0								0	0	0
	0	0	0.666667							0	0	0								0	0.333333	0								0	0	0
	0	0	0.333333							0	0	0								0	0	0								0	0	0
	0	0	0.333333							0	0	0								0	0	0								0	0	0
	0	0	0.333333							0	0	0								0	0	0								0	0	0
	0	0	1.33333							0	0	0								0	0	0								0	0	0
	0	0	2							0	0	0								0	0	0								0	0	0
	0	0	0							10	0	0								0	0	0								0	0	0
	0	0	1.33333							0	0	0								0	0	0								0	0	0
	0	0	1.33333							0	0	0								0	0	0								0	0	0
	0	0	1							0	1.33333	0								0	0	0								0	0	0
	0	0	0.333333							0	0	0								0	0	0								0	0	0
	0	0	0							0	0	0								0	0	0								0	0	0
	0	0	0							0	0.5	0								0	0	0								0.25	0	0
	0	0	0							0	0	0								0.25	1	0								0.25	0.25	0
	0	0	0.666667							0	0	0								0.25	1	0								0	0	0
	0	0	0.333333							0	0	0								0.5	1.75	0								0	0.5	0
	0	0	1							0	0	0								0.384556	0.333333	0								0	0.666667	0
	0	0	0.5							0	0	0								0.75	1.25	0								0.25	0	0
	0	0	1.5							0	0	0								0.739426	0.5	0								0	0.75	0
	0	0	0.333333							0	0	0								0	2	0								0	0	0
	0	0	2.5							0	0	0								0.75	1.25	0								0.75	2	0
	0	0	1.33333							0	0	0								0.65662	0	0								0.32831	1.42857	0
	0	0	2.66667							0.32831	0	0								0.5	0	0								0	0.333333	0
	0	0	1.5							0.5	0	0								1	0	0								0	1.25	0
	0	0	0.666667							0	0	0								2.4	1.5	0								4	1	0
	0	0	0.666667							0	0	0								0.198212	0.333333	0								0	0.666667	0
	0	0	1.33333							0	0	0								0	0	0								0	0.5	0
	0	0	1							0	0.5	0								0	0	0								0.971628	1.66667	0
	0	0	0.333333							0	2.22222	0								0.5	0	0								1	1	0
	0	0	1							0	0.25	0								0	0	0								0	0	0
	0	0	0.666667							0	0	0								1.4	0	0								0.4	0	0
	0	0	0.333333							0.2	0	0								0	0	0								0	1	0
	0	0	1							0	3	0								0.5	0	0								1	0	0
	0	0	0.666667							0	0.5	0								2.02224	0	0								0.505561	0	0
	0	0	1.33333							0	2	0								1	0	0								0.25	0.25	0
	0	0	1.66667							0	0.25	0								0	0	0								0	0	0
	0	0	1.5							0	0	0								0	0	0								0	0	0
	0	0	1							0	0	0								0.2	0	0								0	0.25	0
	0	0	0.333333							0	0	0								0	0	0								0	0	0
	0	0	1.33333							0	0	0								0	0	0								0	0	0
	0	0	0.333333							0	0.5	0								0	0	0								0	0.5	0
	0	0	2							0	2	0								0	0	0								0	0	0
	0	0	1							0	0.25	0								2	0	0								0	0	0
	0	0	0.333333							0	0.5	0								0.655695	0	0								0	0.25	0
	0	0	0.333333							0	0	0								0.666667	0	0								0.5	0	0
	0	0	0.333333							0	0	0								0.25	0	0								0	0	0
	0	0	1							0	0	0								0.203649	0	0								0	1.33333	0
	0	0	0.5							0	0	0								3	0	0								0	0	0
	0	0	1.33333							0	0.5	0								0.606061	0	0								0.606061	0	0
	0	0	1.33333							0	0	0								2.74725	0	0								0	0	0
	0	0	1							0	1.5	0								0	0	0								0	0.333333	0
	0	0	0.333333							0	0	0								1.19417	0	0								0	2	0
	0	0	0							0	0	0								0.75	0	0								0.25	0	0
	0	0	1.33333							0	0	0								5.95238	0	0								0	0	0
	0	0	0.333333							0	1.2	0								1.11383	0	0								0	0.5	0
	0	0	0.666667							0	0.25	0								3.37724	1.5	0								1.68862	0	0
	0	0	0.333333							0	1	0								0.857339	0	0								0	0	0
	0	0	0.666667							0	4	0								0.277778	0	0								0.0925926	0	0
	0	0	0							0	3	0								0.620463	0	0								0	0	0
	0	0	0							0	2	0								1.66279	0	0								0	0	0
	0	0	0							0	1.5	0								0	0	0								0	0.25	0
	0	0	0							0	0	0								2.31481	0	0								0	0	0
	0	0	0							0	0.285714	0								0.124196	0	0								0	0.25	0
	0	0	0							0	0	0								1.64244	0	0								0	1.66667	0
	0	0	0.5							0	0.333333	0								1.3406	0	0								0	0	0
	0	0	0.666667							0	0	0								0	0	0								0	0	0
	0	0	0.666667							0	0	0								0.266375	0	0								0.266375	0	0
	0	0	1							0	0	0								0	0	0								0		0
	0		0.666667							0	0	0								1.18906	0	0								0		0
	0		1.33333							0		0								0		0								0		0
	0		0.666667							0		0								0		0								0		0
	0		1.25							0		0								0.666667		0								0		0
	0		0							0		0								0.4		0								0.4		0
	0		0							0		0								0		0								0		0
	0		0.333333							0		0								0		0								0		0
	0		0							0		0								0.25		0								0.25		0
	0		0							0		0								0		0								0		0
	0		0							0		0								0		0								0		0
	0		0.666667							0		0								0.5		0								0.25		0
	0		0							0		0								0		0								0		0
	0		0.333333							0		0								0.5		0								0		0
	0		0							0		0								0		0								0		0
	0		0							0		0								0		0								0		0
	0		0							0		0								0.25		0								0.25		0
	0		0.666667							0		0								0.321275		0								0.64255		0
	0		1							0		0								0.495442		0								0.495442		0
	0		0.333333							0		0								0		0								0		0
	0		0							0		0								0.4		0								0.2		0
	0		0							0		0								0.25		0								0		0
	0		0							0		0								0		0								0		0
	0		0							0		0								0		0								0.25		0
	0		0.333333							0		0								2.33333		0								0		0
	0		0							0		0								1.93993		0								0		0
	0		0							0		0								1.46484		0								3.41797		0
	0		0							0		0								3.5		0								0.5		0
	0		0							0		0								0.682501		0								0.682501		0
	0		0							0		0								0		0								0		0
	0		0.333333							0		0								0.166667		0								0		0
	0		0.666667							0		0								0.625		0								0		0
	0		0							0		0								3		0								0		0
	0		0.4							0		0								0.46776		0								0		0
	0		0.333333							0		0								0.498355		0								0		0
	0		0.25							0		0								0.75		0								0		0
	0		0.666667							0		0								0		0								0		0
	0		0.666667							0		0								0		0								0		0
	0		0							0		0								0		0								0		0
	0		0							0		0								0		0								0		0
	0		0.333333							0		0								0		0								0.333333		0
	0		1							0		0								0		0								0.333333		0
	0		0.666667							0		0								0		0								0.333333		0
	0		0							0		0								0		0								0.5		0
	0		0.666667							0		0								0		0								0.333333		0
	0		0.333333							0		0								0		0								0.333333		0
	0		0							0		0								0		0								0		0
	0		0.333333							0		0								0		0								0		0
	0		0							0		0								0		0								0		0
	0		0							0		0								0		0								0.333333		0
	0		0							0.333333		0								0.333333		0								0		0
	0		0							0.333333		0								0		0								0.333333		0
	0		0							0.333333		0								0		0								0.333333		0
	0		0							0		0								0		0								0		0
	0		0							0		0								0										0.333333		0
	0		0.25							0		0								0										0.333333		0
	0		0.333333							0										0										1.33333
	0									0										0										0
	0									0										0										0
	0									0.25										0										0
	0									0.5										0										1
	0									0.5										0										0.571429
	0									0										0										1.5
	0									0										0										2.5
	0									0										0										3
	0									0										0										0
	0									0										0										0
	0									0										0										1.33333
	0									0.333333										0										0
	0									0										0										0
	0									0										0										0.25
	0									0										0										0.5
	0									0										0										1.25
	0									0										0										0.25
	0									0										0										0
	0									0										0										0.666667
	0									0										0										0.4
	0									0										0										2.04082
	0									0										0.25										0
	0									0										0										0
	0									0										0										0
	0									0.333333										0										0
	0									0										0										0
	0									0										0										0.666667
	0									0										0										2
	0									0										0										2.25
	0									0										0										1
	0									0										0										0
	0									0										0										0.333333
	0									0										0										0.333333
	0									0										0										0.333333
	0									0										0										0
	0									0										0										0.333333
	0									0.666667										0										0.5
	0									0										0										1
	0									0.25										0										0
	0									0										0										0.333333
	0									0										0										0
	0									0										0										0
	0									0										0										0
	0									0										0										0
	0									0.333333										0										0
	0									0.333333										0										0
	0									0.333333										0										0
	0									0										0										1
	0									0										0										1.66667
	0									0.333333										0										1.33333
	0									0.333333										0										0.5
	0									0										0										0
	0									0.5										0										0
	0									0										0										0.5
	0									0										0.75										0
	0									0										0										1
	0									0										0										1
	0									0										0										0.333333
	0									1										0										0
	0									0.25										0										0.25
	0									0.25										0										0.666667
	0									0										0										0
	0									0										0										0
	0									0										0										0
	0									0										0.333333										0
	0									0.666667										0.5										1.5
	0									0.5										0.333333										0
	0									0										0										3
	0									0.333333										1										0.5
	0									0.5										0										1
	0									0										0										1.33333
	0									0.666667										0.333333										0.333333
	0									1										0.75										0.75
	0									0										0.75										0.75
	0									0										0										0.25
	0									0										0.75										0.25
	0									0										0.75										0.5
	0									0										2.33333										0.333333
	0									0										1.33333										0
	0									0										0										0
	0									0										0.5										0
	0									0										0.75										0
	0									0										1.16408										0
	0									0										1										0.333333
	0									0										0										1
	0									0										0.666667										0
	0									0										0										0
	0									0										0										0
	0									0										1										0
	0									0										2										0.666667
	0									0										1.5										0
	0									0										0										0
	0									0										0										0
	0									0										0										0
	0									0										0										0
	0									0										0										0
	0									0										0										0
	0									0										0										0
	0									0										0.25										0
	0									0										0.5										0
	0									0.5										3.33333										0
	0									0										2										0
	0									0										2										0
	0									0										1.66667										0
	0									0										0										0
	0									0										0.25										0
	0									0										0.25										0
	0									0										1.25										0
	0									0										0.5										0
	0									0										0.75										0
	0									0										0.333333										0
	0									0										1.25										0
	0									0										1.5										0
	0									0										0										0
	0									0										1.25										0
	0									0										1.5										0
	0									0										0.666667										0
	0									0										3.5										0
	0									0										1										0
	0									0										0.666667										0
	0									0										1.33333										0
	0									0										1.66667										0
	0									0										0.25										0
	0									0										0.333333										0
	0									1										1.66667										0
	0									0										0										0
	0									0										3.66667										0
	0									0										1.6										0
	0									0										0										0
	0									0										5.5										0
	0									0										1.33333										0
	0									0										2.5										0
	0									0										4										0
	0									0										2.66667										0
	0									0										0										0
	0									0										2.75										0.25
	0									0										1.5										0.5
	0									0.5										2										0
	0									0										0.8										0
	0									0										3.33333										0
	0									0										1.5										0
	0									0										1.6										0.8
	0									0										0										0.333333
	0									0										1.4										0
	0									0										1										0
	0									0										1										0
	0									0										5										0
	0									0										1.33333										1.33333
	0									0										0.5										1.5
	0									0										0										0
	0									0										0.5										0
	0									0										1.5										0
	0									0										2										0
	0									0										0.8										0
	0									0										2.5										0.5
	0									0										1.5										0
	0									0										0.666667										0
	0									0										1.6										0
	0									0.8										3										0
	0									0										1.5										0
	0									0										3.2										0
	0									0										5										0
	0									0										4.5										1
	0									0										2.25										1.5
	0									0										1.42857										0
	0									0										1.6										1.2
	0									1.2										1										0
	0									1										1										1.4
	0									0										0.333333										0.666667
	0									2										0										0.5
	0									3										1.33333										0
	0									1.33333										1.66667										0
	0									5										1										0
	0									2.5										0										0.8
	0									4										0										0
	0									0.666667										2.66667										1.33333
	0									0										7.5										2.5
	0									2.5										0.5										0.5
	0									0.5										0										1
	0									0										3										9.5
	0									0										2.25										1.5
	0									0										2.25										0
	0									0										2.66667										0
	0									0										2.6										0
	0									0										1										0
	0									0										2.5										0.25
	0									0										2.5										0
	0									0										0.666667										4.66667
	0									0.333333										0.4										2
	0									0										1.5										2.5
	0									0										1.5										2.25
	0									0										0.6										2.8
	0									0										0.75										4.25
	0									0										1										3.75
	0									0										0.6										1.6
	0									0										0.8										2.8
	0									0										1										2.75
	0									0										3										1.5
	0									0										1										0.333333
	0									0										0										2.25
	0									0										1.33333										3.33333
	0									0										0										0.25
	0									0										2										0.8
	0									0										1.75										0.75
	0									0										2										1.2
	0									0										1.8										0.6
	0									0										1.33333										1.66667
	0									0										4.5										0
	0									0										2.75										0
	0									0										1										5
	0									0										0.4										0.8
	0									0										0										0
	0									0										0.75										3.25
	0									0										1.5										0
	0									0										0.666667										1.33333
	0									0										3										1
	0									0										0										0
	0									0										0.25										0
	0									0										0.5										1.5
	0									0										3.6										3
	0									0										1										1.5
	0									0										0										2.75
	0									0										0										2.5
	0									0										0										0
	0									0										0										0
	0									0										0										1.25
	0									0										1										1
	0									0										0										0
	0									0										0.333333										0.666667
	0									0										0										1
	0									0										0										0
	0									0										0.666667										0
	0									0										0.333333										0.333333
	0									0										1										1
	0									0										1										1
	0									0										0.666667										1
	0									0										1.25										0
	0									0										0.333333										0
	0									0										0										0
	0									0										0										0
	0									0										2.33333										0
	0									0										1.33333										0
	0									0										1.5										0
	0									0										5										0
	0									0										3.33333										0
	0									0										4										2
	0									0										1										0
	0									0										2.5										0
	0									0										2										0
	0									0										2.33333										0
	0									0										3.66667										0
	0									0										2.66667										0
	0									0										1.33333										0
	0									0										3										0.5
	0									0										2.75										0
	0									0										3										0
	0									0										3.5										0.5
	0									0										1.66667										0
	0									0										2										0
	0									0										2.75										0
	0									0										3										1
	0									0										3.8										2
	0									0										1										0
	0									0										0										0
	0									0										0										0
	0									0										0										0
	0									0										0.333333										0.333333
	0									0										0.5										0
	0									0										0										0.25
	0									0										0										0
	0									0										0										0
	0									0										0										0
	0									0										0										0
	0									0										0										0
	0									0										0.25										0
	0									0										0.5										1
	0									0										0.25										0.75
	0									0										0.5										0.75
	0									0										3										0
	0									0										1										0
	0									0										3.2										0
	0									0										4										0
	0									0										3										0
	0									0										1.6										0
	0									0

## Sheet: Total coral
Total coral	BT	P	M
	2.29043	0	0
	0.253062	0.75	0
	8.88889	2	0
	0.2	4.66667	0			BT	P	M
	0	1.5	0		BT		0.1593	1.096e-06
	4	0.5	0		P	0.4778		0.04157
	0	0	0		M	3.289e-06	0.1247
	0	1.6	0.2
	1	2	0
	0.75	0	0			H	23.25
	0.909091	2	0			hc	24.24
	0	0.666667	0
	0	0	0			KRUSKAL
	0.416667	1.71429	0
	0	0.333333	0
	2.67857	0	0
	0	6.66667	0
	1	2.25	0
	0.5	3.33333	0
	0	2.4	0
	0.312754	3.33333	1.25
	2.91489	0	0.666667
	0.733407	0.5	0.333333
	0.5	1.33333	0
	0.25	1.33333	0.666667
	0.5	0	0
	0.666667	0	0.333333
	0.5	0	0
	0	0	0.333333
	1.37923	0	0.666667
	0.756144	0	0
	0	1	0
	0.333333	0	0
	0	0	0
	0.884564	2.5	0
	2	3	1.33333
	1.6	5	0.666667
	0	1.33333	0.666667
	0	1.66667	2
	0.888889	3	2
	5.59369	2.66667	1
	0	0.75	0.666667
	0.185322	0.25	0.666667
	0.389469	0.333333	0.333333
	0	0	0.333333
	0	0	0.333333
	0.32831	0	1.33333
	0	0	2
	10	0	0
	0	0	1.33333
	0	0	1.33333
	0	1.33333	1
	0	0	0.333333
	0	0	0
	0	0.5	0
	0	0	0
	0.25	1	0.666667
	0.25	1	0.333333
	0.75	1.75	1
	0.384556	0.333333	0.5
	0.75	1.25	1.5
	0.739426	0.5	0.333333
	0	2	2.5
	0.75	1.25	1.33333
	0.984931	0	2.66667
	1	0	1.5
	3	0	0.666667
	2.4	2	0.666667
	0.198212	0.333333	1.33333
	0	1	1
	0	2.22222	0.333333
	0.5	0.25	1
	0	0	0.666667
	1.8	0	0.333333
	0.25	3	1
	0.5	0.5	0.666667
	2.02224	2	1.33333
	1	0.25	1.66667
	0	0	1.5
	0	0	1
	0.2	0	0.333333
	0.333333	0	1.33333
	0	1	0.333333
	0	2	2
	0	0.25	1
	2	1.5	0.333333
	0.655695	0	0.333333
	0.666667	0	0.333333
	0.25	0	1
	0.203649	0	0.5
	3	0.5	1.33333
	0.606061	0	1.33333
	2.74725	1.5	1
	0	0	0.333333
	1.19417	0	0
	0.75	0	1.33333
	5.95238	2	0.333333
	1.11383	0.5	0.666667
	3.37724	3	0.333333
	0.857339	4.33333	0.666667
	0.277778	3	0
	0.620463	2	0
	1.66279	2.5	0
	0	0	0
	2.31481	0.285714	0
	0.124196	0	0
	1.64244	0.333333	0.5
	1.3406	0	0.666667
	0	0	0.666667
	0.266375	0	1
	0		0.666667
	1.18906		1.33333
	0		0.666667
	0		1.25
	1.33333		0
	0.4		0
	0		0.333333
	0		0
	0.75		0
	0.25		0
	0		0.666667
	0.5		0
	0		0.333333
	0.5		0
	0		0
	0.584112		0
	0.25		0.666667
	0.321275		1
	0.495442		0.333333
	0		0
	0.4		0
	0.25		0
	0		0
	0		0.333333
	2.33333		0
	1.93993		0
	1.46484		0
	3.5		0
	0.682501		0
	0		0.333333
	0.166667		0.666667
	0.625		0
	3		0.4
	0.46776		0.333333
	0.498355		0.25
	0.75		0.666667
	0.333333		0.666667
	0.333333		0
	0.666667		0
	0.333333		0.333333
	0		1
	0		0.666667
	0.666667		0
	0		0.666667
	0		0.333333
	0		0
	0.666667		0.333333
	0		0
	0		0
	2		0
	2.33333		0
	0.666667		0
	0		0
	0		0
	0		0.25
	0		0.333333
	0
	0
	0.25
	0.5
	0.5
	0.571429
	0
	1.5
	0.5
	0
	0.333333
	0.333333
	0.937031
	0
	0.25
	0
	0
	0
	0
	0
	0
	0
	0.25
	0.333333
	1.33333
	0
	0
	0
	0.5
	0.25
	0
	0.666667
	0
	0
	0.666667
	0
	0.666667
	0
	0.5
	0
	0
	0
	0
	0
	0.333333
	0.333333
	0.333333
	0.333333
	0.5
	0.333333
	0.333333
	0
	0.5
	0
	0
	0.75
	0
	0
	1.33333
	0.25
	0.25
	0.666667
	0
	0
	0
	1
	3
	1
	0.333333
	2.5
	0
	1.33333
	2
	1.25
	1.25
	0
	0.75
	0.75
	2.33333
	1.33333
	0
	0.5
	1
	1.16408
	1
	0
	0.666667
	0
	0
	1
	2
	1.5
	2
	0
	0
	2
	0
	0
	0
	0.25
	1
	3.33333
	2
	2
	1.66667
	0
	0.25
	0.25
	1.25
	0.5
	0.75
	0.666667
	1.25
	2
	0
	1.25
	1.5
	1
	3.5
	1
	0.666667
	1.33333
	1.66667
	0.25
	1.66667
	1.66667
	0
	4.33333
	1.6
	0
	5.5
	1.33333
	2.5
	4
	2.66667
	0
	2.75
	3
	2
	0.8
	3.33333
	1.5
	1.6
	0
	1.4
	1
	1
	5
	2.66667
	0.5
	1
	1.25
	2
	2
	1.2
	2.5
	1.5
	0.666667
	2.4
	3
	1.5
	3.2
	5
	4.5
	2.25
	1.42857
	3.2
	2
	1
	2.33333
	3.5
	3.33333
	8.33333
	4
	4
	0.666667
	2.66667
	10
	1.5
	0
	3
	2.25
	2.25
	2.66667
	2.6
	1
	2.5
	2.5
	1
	0.4
	2
	1.5
	0.6
	0.75
	1
	0.6
	0.8
	1
	3
	1
	0
	1.33333
	0
	2
	1.75
	2
	1.8
	1.33333
	4.5
	2.75
	1
	0.4
	0
	0.75
	1.5
	0.666667
	3
	0
	0.25
	0.5
	3.6
	1
	0
	0
	0
	0
	0
	1
	0
	0.333333
	0
	0
	0.666667
	0.333333
	1
	1
	0.666667
	1.25
	0.333333
	0
	0.5
	2.33333
	1.33333
	1.5
	5
	3.33333
	4
	1
	2.5
	2
	2.33333
	3.66667
	2.66667
	1.33333
	3
	2.75
	3
	3.5
	1.66667
	2
	2.75
	3
	3.8
	1
	0
	1
	0
	0.333333
	0.5
	0
	0
	0
	0
	0
	0
	0.25
	0.5
	0.25
	0.5
	3
	1
	3.2
	4
	3
	1.6

## Sheet: Leiopathes
		Height	Width	Basal Diameter			Height	Width		Height	Basal Diameter
		57	40	1			57	40		57	1
		70	81	1			70	81		70	1
		106	114	1.2			106	114		106	1.2
		30	38	0.5			30	38		30	0.5
		53	65	1			53	65		53	1
		170	185	3.2			170	185		170	3.2
		82	120	1.5			82	120		82	1.5
		154	145	1.2			154	145		154	1.2
		64	80	0.8			64	80		64	0.8
		109	135	1.5			109	135		109	1.5
		55	37	0.8			55	37		55	0.8
		61	66	1.5			61	66		61	1.5
		53	53	1.5			53	53		53	1.5
		54	56	1.3			54	56		54	1.3
		55	29	0.5			55	29		55	0.5
		92	127	1.5			92	127		92	1.5
		33	44	0.6			33	44		33	0.6
		39	39	0.5			39	39		39	0.5
		45	47	0.7			45	47		45	0.7
		22	18	0.4			22	18		22	0.4
		21	14	0.4			21	14		21	0.4
		77	53	1.2			77	53		77	1.2
		138	110	1.2			138	110		138	1.2
		185	290	2			185	290		185	2
		44	35	0.6			44	35		44	0.6
		30	35	0.8			30	35		30	0.8
		77	89	1			77	89		77	1
		41	34	0.6			41	34		41	0.6						R	0.89356
		31	32	0.3			31	32		31	0.3
		18	14	0.2			18	14		18	0.2
		126	87	1.3			126	87		126	1.3
		83	37	0.6			83	37		83	0.6
		131	86	1			131	86		131	1
		70	83	1.1			70	83		70	1.1
		78	35	0.6			78	35		78	0.6
		52	62	0.7			52	62		52	0.7
		58	76	1			58	76		58	1
		100	76	0.7			100	76		100	0.7
		34	34	0.2			34	34		34	0.2
		13	12	0.2			13	12		13	0.2
		114	72	2.2			114	72		114	2.2
		115	117	1			115	117		115	1
		84	45	0.8			84	45		84	0.8
		70	54	0.7			70	54		70	0.7
		27	15	0.6			27	15		27	0.6
		60	57	1			60	57		60	1
		59	54	0.6			59	54		59	0.6
		44	55	0.3			44	55		44	0.3
		38	51	0.4			38	51		38	0.4
		50	45	0.7			50	45		50	0.7
		117	60	0.7			117	60		117	0.7
		112	101	1.2			112	101		112	1.2						R	0.779096
		42	30	0.8			42	30		42	0.8
		48	19	0.8			48	19		48	0.8
		40	42	0.7			40	42		40	0.7
		28	24	0.4			28	24		28	0.4
		33	23	0.3			33	23		33	0.3
		77	74	0.9			77	74		77	0.9
		153	131	1.5			153	131		153	1.5
		140	119	1.2			140	119		140	1.2
		83	71	0.8			83	71		83	0.8
		68	59	0.6			68	59		68	0.6
		31	35	0.4			31	35		31	0.4
		44	41	0.6			44	41		44	0.6
		23	33	0.4			23	33		23	0.4
		54	44	1			54	44		54	1
		79	30	0.5			79	30		79	0.5
		43	42	1.7			43	42		43	1.7
		23	49	0.4			23	49		23	0.4
		72	60	1			72	60		72	1
		73	74	0.9			73	74		73	0.9
		53	42	0.6			53	42		53	0.6
		23	24	0.4			23	24		23	0.4
		37	55	1			37	55		37	1
		63	59	1.1			63	59		63	1.1
		102	89	1.5			102	89		102	1.5
		55	58	1.3			55	58		55	1.3
		86	92	1			86	92		86	1
		48	49	0.6			48	49		48	0.6
		28	45	0.6			28	45		28	0.6
		37	44	1.1			37	44		37	1.1
		66	78	0.8			66	78		66	0.8
		22	24	0.4			22	24		22	0.4
		60	28	0.6			60	28		60	0.6
		70	37	0.4			70	37		70	0.4
		74	65	0.5			74	65		74	0.5
		35	36	0.4			35	36		35	0.4
		148	134	1.6			148	134		148	1.6
		115	65	2.2			115	65		115	2.2
		117	152	1.2			117	152		117	1.2
		35	31	0.7			35	31		35	0.7
		71	86	1.4			71	86		71	1.4
		22	19	0.3			22	19		22	0.3
		25	31	0.4			25	31		25	0.4
		38	37	0.4			38	37		38	0.4
		41	26	0.5			41	26		41	0.5
		89	143	1.5			89	143		89	1.5
		94	82	1			94	82		94	1
		56	34	0.7			56	34		56	0.7
		30	31	0.3			30	31		30	0.3
		81	64	0.7			81	64		81	0.7
		88	59	0.7			88	59		88	0.7
		81	67	1.6			81	67		81	1.6
		34	23	0.3			34	23		34	0.3
		127	130	1.5			127	130		127	1.5
		88	94	1.2			88	94		88	1.2
		47	24	1			47	24		47	1
		95	60	1.3			95	60		95	1.3
		170	218	2.7			170	218		170	2.7
		106	91	1.4			106	91		106	1.4
		88	94	0.7			88	94		88	0.7
		40	29	0.4			40	29		40	0.4
		30	40	0.4			30	40		30	0.4
		56	59	0.2			56	59		56	0.2
		41	22	0.3			41	22		41	0.3
		35	32	0.4			35	32		35	0.4
		53	77	0.6			53	77		53	0.6
		28	26	0.3			28	26		28	0.3
		79	91	1			79	91		79	1
		71	83	1.3			71	83		71	1.3
		44	44	0.3			44	44		44	0.3
		50	44	0.4			50	44		50	0.4
		56	64	0.5			56	64		56	0.5
		163	162	1.7			163	162		163	1.7
		70	75	0.8			70	75		70	0.8
		22	14	0.2			22	14		22	0.2
		15	16	0.2			15	16		15	0.2
		21	15	0.3			21	15		21	0.3
		40	32	0.4			40	32		40	0.4
		34	24	0.3			34	24		34	0.3
		34	42	0.5			34	42		34	0.5
		66	65	0.9			66	65		66	0.9
		200	215	6.8			200	215		200	6.8
		81	100	1.1			81	100		81	1.1
		37	35	0.4			37	35		37	0.4
		32	28	0.4			32	28		32	0.4
		27	24	0.3			27	24		27	0.3
		25	28	0.3			25	28		25	0.3
		143	162	2.1			143	162		143	2.1
		41	26	1.9			41	26		41	1.9
		73	97	0.7			73	97		73	0.7
		153	185	2			153	185		153	2
		53	23	0.8			53	23		53	0.8
		92	84	1.5			92	84		92	1.5
		95	78	1.5			95	78		95	1.5
		98	64	1.1			98	64		98	1.1
		170	146	2.3			170	146		170	2.3
		78	84	0.9			78	84		78	0.9
		40	28	0.4			40	28		40	0.4
		83	81	0.8			83	81		83	0.8
		79	72	1			79	72		79	1
		104	112	1.1			104	112		104	1.1
		80	96	0.8			80	96		80	0.8
		210	350	4			210	350		210	4
		210	320	3.6			210	320		210	3.6
							correlation	0.893558		correlation	0.779097
							df			df
	n=	155					155-2	153		155-2	153
		Height	Width	Basal Diameter
	min	13	12	0.2
	max	210	350	6.8			normality	shapiro-wilk		normality	shapiro-wilk
	average	70.0129	68.729	0.953548			W 0.8943	W 0.773		W 0.8943	W 0.7716
	dev	42.3461	54.2574	0.784118			P<0.001	P<0.001		P<0.001	P<0.001
	ES	3.40132	4.35806	0.0629819

## Sheet: Patches
	N° individuals				Density
	Habitat	Area (m2)	L. glaberrima		Habitat	L. glaberrima				N°	Area	Abundance	ES	MAX	Av Ab
	BT	2	2		BT	1			Patch1	10	34.5788	0.306242	0.1	7.5	1.39046
	BT	2	1		BT	0.5			Patch2	8	5.3415	1.82185	1.22926
	BT	1	0		BT	0			Patch3	21	39.2142	0.644524	0.165536
	BT	3.1974	1		BT	0.312754			Patch4	18	24.978	0.774606	0.282395
	BT	1.0292	0		BT	0			Patch5	62	80.753	1.36336	0.291642
	BT	2.727	1		BT	0.366703			Patch6	7	24.343	0.25834	0.0820785
	BT	2	1		BT	0.5			Patch7	36	32.5884	1.2857	0.333498
	BT	4	0		BT	0			Patch8	40	67.9362	0.575974	0.117932
	BT	4	1		BT	0.25			Patch9	19	24.3	0.833333	0.257814
	BT	3	0		BT	0			Patch10	29	22	1.30833	0.291349
	BT	2	1		BT	0.5			Patch11	98	53.8	2.02197	0.324207
	BT	4	0		BT	0			Patch12	91	52.6	1.97474	0.296247
	BT	3.6252	2		BT	0.551694			Patch13	71	35.8	2.45278	0.535934
	BT	3.375	2		BT	0.592593			Patch14	106	83	1.39167	0.221393
	BT	1.9665	6		BT	3.05111			Patch15	42	30	1.25185	0.415419
	BT	4	1		BT	0.25			Patch16	186	72.5	2.58551	0.215287
	BT	4	1		BT	0.25			Patch17	54	22.5	2.32857	0.490245
	BT	4	2		BT	0.5			Patch18	31	25.5	1.45167	0.439846
	BT	2.6004	1		BT	0.384556			Patch19	50	29.8	1.93313	0.547034
	BT	4	3		BT	0.75			Patch20	31	24.5	1.5	0.363666
	BT	2.7048	2		BT	0.739426			Patch21	23	21.8	1.13542	0.199788
	BT	1.568	0		BT	0
	BT	4	3		BT	0.75			Range	7-186	5-83	0,3-2,5
	BT	3.0459	2		BT	0.65662
	BT	2	1		BT	0.5
	BT	1	1		BT	1
	BT	1.25	3		BT	2.4
	BT	5.0451	1		BT	0.198212
	BT	4	2		BT	0.5
	BT	4	0		BT	0
	BT	5	7		BT	1.4
	BT	4	0		BT	0
	BT	2	1		BT	0.5
	BT	1.978	4		BT	2.02224
	BT	4	4		BT	1
	BT	1	2		BT	2
	BT	1.5251	1		BT	0.655695
	BT	6	4		BT	0.666667
	BT	4	1		BT	0.25
	BT	4.9104	1		BT	0.203649
	BT	2	6		BT	3
	BT	3.3	2		BT	0.606061
	BT	0.728	2		BT	2.74725
	BT	4	0		BT	0
	BT	1.6748	2		BT	1.19417
	BT	4	3		BT	0.75
	BT	1.008	6		BT	5.95238
	BT	2.6934	3		BT	1.11383
	BT	0.5922	2		BT	3.37724
	BT	5.832	5		BT	0.857339
	BT	10.8	3		BT	0.277778
	BT	6.4468	4		BT	0.620463
	BT	3.007	5		BT	1.66279
	BT	4	0		BT	0
	BT	1.728	4		BT	2.31481
	BT	8.0518	1		BT	0.124196
	BT	1.2177	2		BT	1.64244
	BT	2.2378	3		BT	1.3406
	BT	4	2		BT	0.5
	BT	0.5	0		BT	0
	BT	4	2		BT	0.5
	BT	5	0		BT	0
	BT	1.712	0		BT	0
	BT	4	1		BT	0.25
	BT	3.1126	1		BT	0.321275
	BT	2.0184	1		BT	0.495442
	BT	3	7		BT	2.33333
	BT	3.0929	6		BT	1.93993
	BT	2.048	3		BT	1.46484
	BT	2	7		BT	3.5
	BT	1.4652	1		BT	0.682501
	BT	0.5	0		BT	0
	BT	6	1		BT	0.166667
	BT	3.2	2		BT	0.625
	BT	1	3		BT	3
	BT	4.2757	2		BT	0.46776
	BT	2.0066	1		BT	0.498355
	BT	4	3		BT	0.75
	BT	3	1		BT	0.333333
	BT	2	1		BT	0.5
	BT	3	1		BT	0.333333
	BT	3	0		BT	0
	BT	2	2		BT	1
	BT	3	0		BT	0
	BT	3	0		BT	0
	BT	3	1		BT	0.333333
	BT	4	3		BT	0.75
	BT	4	3		BT	0.75
	BT	4	0		BT	0
	BT	4	3		BT	0.75
	BT	4	3		BT	0.75
	BT	3	7		BT	2.33333
	BT	1.5	2		BT	1.33333
	BT	1	0		BT	0
	BT	2	1		BT	0.5
	BT	4	3		BT	0.75
	BT	3.4362	4		BT	1.16408
	BT	3	3		BT	1
	BT	2	0		BT	0
	BT	3	2		BT	0.666667
	BT	3	0		BT	0
	BT	1	2		BT	2
	BT	3	5		BT	1.66667
	BT	0.3	0		BT	0
	BT	4	1		BT	0.25
	BT	4	1		BT	0.25
	BT	4	5		BT	1.25
	BT	4	2		BT	0.5
	BT	4	3		BT	0.75
	BT	2	3		BT	1.5
	BT	2	0		BT	0
	BT	4	5		BT	1.25
	BT	2	3		BT	1.5
	BT	3	2		BT	0.666667
	BT	2	7		BT	3.5
	BT	1	1		BT	1
	BT	1.5	1		BT	0.666667
	BT	1.5	2		BT	1.33333
	BT	3	5		BT	1.66667
	BT	3	11		BT	3.66667
	BT	2.5	4		BT	1.6
	BT	0.8	0		BT	0
	BT	2	11		BT	5.5
	BT	1.5	2		BT	1.33333
	BT	4	10		BT	2.5
	BT	2.5	10		BT	4
	BT	1.5	4		BT	2.66667
	BT	4	0		BT	0
	BT	4	11		BT	2.75
	BT	2	3		BT	1.5
	BT	1.5	3		BT	2
	BT	2.5	2		BT	0.8
	BT	0.3	1		BT	3.33333
	BT	2	3		BT	1.5
	BT	5	8		BT	1.6
	BT	3	0		BT	0
	BT	5	7		BT	1.4
	BT	3	3		BT	1
	BT	2	2		BT	1
	BT	0.2	1		BT	5
	BT	1.5	2		BT	1.33333
	BT	4	2		BT	0.5
	BT	2	3		BT	1.5
	BT	0.5	1		BT	2
	BT	2.5	2		BT	0.8
	BT	4	10		BT	2.5
	BT	4	6		BT	1.5
	BT	3	2		BT	0.666667
	BT	2.5	4		BT	1.6
	BT	3	9		BT	3
	BT	4	6		BT	1.5
	BT	2.5	8		BT	3.2
	BT	0.6	3		BT	5
	BT	2	9		BT	4.5
	BT	4	9		BT	2.25
	BT	3.5	5		BT	1.42857
	BT	2.5	4		BT	1.6
	BT	3	3		BT	1
	BT	5	5		BT	1
	BT	3	8		BT	2.66667
	BT	0.4	3		BT	7.5
	BT	2	1		BT	0.5
	BT	5	0		BT	0
	BT	2	6		BT	3
	BT	4	9		BT	2.25
	BT	4	9		BT	2.25
	BT	3	8		BT	2.66667
	BT	5	13		BT	2.6
	BT	3	3		BT	1
	BT	4	10		BT	2.5
	BT	0.4	1		BT	2.5
	BT	2	3		BT	1.5
	BT	4	6		BT	1.5
	BT	5	3		BT	0.6
	BT	4	3		BT	0.75
	BT	4	4		BT	1
	BT	5	3		BT	0.6
	BT	5	4		BT	0.8
	BT	4	4		BT	1
	BT	2	6		BT	3
	BT	3	3		BT	1
	BT	4	0		BT	0
	BT	3	4		BT	1.33333
	BT	4	0		BT	0
	BT	5	10		BT	2
	BT	4	7		BT	1.75
	BT	5	10		BT	2
	BT	5	9		BT	1.8
	BT	3	4		BT	1.33333
	BT	2	9		BT	4.5
	BT	4	11		BT	2.75
	BT	1	1		BT	1
	BT	5	2		BT	0.4
	BT	4	3		BT	0.75
	BT	2	3		BT	1.5
	BT	3	2		BT	0.666667
	BT	4	12		BT	3
	BT	4	0		BT	0
	BT	4	1		BT	0.25
	BT	2	1		BT	0.5
	BT	5	18		BT	3.6
	BT	2	2		BT	1
	BT	3	7		BT	2.33333
	BT	3	4		BT	1.33333
	BT	4	6		BT	1.5
	BT	2	10		BT	5
	BT	3	10		BT	3.33333
	BT	1.5	6		BT	4
	BT	3	3		BT	1
	BT	2	5		BT	2.5
	BT	3	6		BT	2
	BT	3	7		BT	2.33333
	BT	3	11		BT	3.66667
	BT	3	8		BT	2.66667
	BT	3	4		BT	1.33333
	BT	4	12		BT	3
	BT	4	11		BT	2.75
	BT	4	12		BT	3
	BT	4	14		BT	3.5
	BT	3	5		BT	1.66667
	BT	1	2		BT	2
	BT	4	11		BT	2.75
	BT	3	9		BT	3
	BT	5	19		BT	3.8
	BT	4	4		BT	1
	BT	4	2		BT	0.5
	BT	2	6		BT	3
	BT	2	2		BT	1
	BT	5	16		BT	3.2
	BT	3	12		BT	4
	BT	4	12		BT	3
	BT	2.5	4		BT	1.6
	P	4	3		P	0.75
	P	4	8		P	2
	P	1.5	7		P	4.66667
	P	2	2		P	1
	P	2	1		P	0.5
	P	2.5	0		P	0
	P	2.5	4		P	1.6
	P	1.5	3		P	2
	P	4	0		P	0
	P	1.5	3		P	2
	P	3.5	6		P	1.71429
	P	3	1		P	0.333333
	P	3	0		P	0
	P	1.5	10		P	6.66667
	P	4	9		P	2.25
	P	1.5	5		P	3.33333
	P	2.5	6		P	2.4
	P	1.5	5		P	3.33333
	P	0.8	0		P	0
	P	4	2		P	0.5
	P	1.5	2		P	1.33333
	P	3	4		P	1.33333
	P	2	4		P	2
	P	1	3		P	3
	P	1	0		P	0
	P	3	4		P	1.33333
	P	3	5		P	1.66667
	P	2	6		P	3
	P	1.5	4		P	2.66667
	P	4	3		P	0.75
	P	4	1		P	0.25
	P	3	1		P	0.333333
	P	4	4		P	1
	P	1	1		P	1
	P	4	7		P	1.75
	P	3	1		P	0.333333
	P	0.8	1		P	1.25
	P	4	2		P	0.5
	P	1	2		P	2
	P	4	5		P	1.25

## Sheet: Associated fauna and color
	N°eggs	N° catsharks		N°A. rissoana	N° Pelagia		White	Red	LightRed			N°eggs	N° catsharks	N°A. rissoana	N° Pelagia	White	Red	LightRed
	6	8		0	4		0	0	0			743	8	35	51	540	166	333	1039
	1			0	1		0	0	3			44				51.9731	15.9769	32.05
	0			0	1		5	0	3
	0			0	1		2	0	5
	2			0	1		2	0	0
	5			0	1		1	0	0
	0			0	1		0	0	0
	16			2	1		3	0	1
	0			0	2		3	0	0
	2			0	1		0	0	0
	3			0	3		1	0	2
	2			0	1		1	0	0
	0			0	1		0	0	0
	0			0	2		3	0	3
	0			0	1		0	0	1
	0			0	1		0	0	0
	0			0	1		8	0	2
	0			0	1		0	0	9
	0			0	1		4	0	1
	0			0	1		1	1	4
	0			0	1		1	0	4
	1			0	1		0	0	0
	0			0	1		0	0	2
	2			0	1		2	0	0
	0			0	1		1	0	3
	0			0	1		0	0	0
	0			0	1		0	0	0
	0			0	1		0	0	0
	1			0	1		0	0	0
	0			0	1		0	0	0
	1			0	1		0	0	0
	6			0	1		0	0	0
	3			0	1		0	0	0
	0			0	2		0	0	0
	0			0	1		0	0	4
	0			0	1		3	0	0
	0			0	1		0	0	0
	7			0	1		0	4	0
	0			0	1		0	0	5
	0			0	1		0	0	6
	0			0	2		1	0	3
	2			0	1		0	0	3
	0			1			0	0	1
	0			0			0	0	1
	1			0			0	0	0
	2			0			0	0	0
	4			0			0	0	0
	0			0			0	0	0
	2			0			0	0	0
	0			0			0	0	0
	4			0			0	0	0
	3			0			0	0	0
	0			0			0	0	0
	0			0			0	0	0
	0			0			0	0	0
	0			0			0	0	0
	0			0			0	4	0
	10			0			1	0	0
	11			1			7	0	0
	1			0			0	0	1
	0			0			1	0	0
	0			0			2	0	0
	0			0			2	0	0
	0			0			0	0	5
	0			0			0	0	0
	5			0			0	0	0
	2			0			0	0	0
	0			0			3	0	0
	0			0			0	0	1
	0			0			0	0	0
	0			0			0	0	0
	1			0			0	0	0
	0			0			0	0	0
	0			0			0	0	0
	4			0			0	0	0
	0			0			0	0	0
	0			0			0	0	0
	1			0			0	0	0
	0			0			0	0	0
	1			0			0	0	0
	1			0			0	0	0
	3			1			0	0	0
	0			0			0	0	0
	2			0			0	0	0
	0			0			0	0	0
	0			0			0	0	0
	0			0			0	0	0
	4			0			0	0	0
	0			0			0	0	0
	8			0			0	0	0
	0			0			0	0	0
	9			0			0	0	0
	0			0			0	0	0
	0			0			0	0	0
	0			0			0	0	0
	0			0			0	0	0
	6			1			0	0	0
	2			0			0	0	0
	0			0			3	0	0
	0			0			0	0	0
	1			0			0	0	0
	1			0			0	0	0
	2			1			0	0	0
	0			0			0	0	0
	0			0			0	0	0
	0			0			0	0	0
	0			0			0	0	0
	2			1			0	0	0
	0			0			0	0	0
	0			0			0	0	0
	0			0			0	0	0
	0			0			2	0	0
	0			0			3	0	0
	0			0			3	0	0
	3			0			0	0	0
	0			0			0	0	0
	0			0			0	0	0
	0			0			0	0	0
	0			0			0	0	0
	7			0			0	0	0
	0			0			0	0	0
	0			0			1	0	0
	3			0			1	0	0
	5			0			1	0	0
	1			0			1	0	0
	1			0			2	0	0
	0			0			5	0	0
	0			0			0	0	0
	0			0			1	0	0
	1			0			1	0	0
	0			0			5	0	0
	0			0			2	0	0
	44			8			3	0	0
	0			0			1	0	0
	0			0			1	0	0
	0			0			3	0	0
	0			0			0	0	0
	0			0			5	0	0
	5			0			3	0	0
	0			0			2	0	0
	8			1			1	0	6
	9			1			1	0	0
	0			0			1	0	0
	0			0			2	0	0
	1			0			4	0	1
	1			0			1	0	0
	2			0			0	0	1
	1			0			1	0	0
	0			0			0	0	0
	0			0			10	0	1
	0			0			2	2	0
	0			0			0	0	0
	0			0			7	0	4
	6			2			2	0	0
	6			1			10	0	0
	3			2			4	0	6
	9			1			4	0	0
	3			1			0	0	0
	5			1			11	0	0
	4			1			3	0	0
	3			1			1	2	0
	6			1			0	2	0
	3			1			0	1	0
	3			1			0	3	0
	1			2			7	1	0
	1			1			0	0	0
	2			1			7	0	0
	5						2	0	1
	3						2	0	0
	11						1	0	0
	23						2	0	0
	3						1	0	0
	2						0	0	0
	4						2	0	0
	3						1	2	0
	1						0	0	1
	12						0	0	2
	6						7	0	3
	26						5	0	1
	25						2	0	0
	11						2	0	2
	29						8	1	0
	2						3	3	0
	5						3	0	5
	9						1	0	2
	3						0	9	0
	2						5	4	0
	3						4	1	0
	3						3	1	0
	5						3	0	0
	1						5	0	0
	4						1	0	0
	1						0	0	0
	2						1	0	1
	8						1	0	0
	5						2	0	0
	4						0	0	0
	20						0	0	0
	7						3	3	2
	3						0	0	3
	8						1	0	0
	2						0	0	0
	13						4	2	0
	9						9	0	0
	6						9	0	0
	5						8	0	0
	3						13	0	0
	2						2	1	0
	3						10	0	0
	11						1	0	0
	3						1	1	0
	4						1	0	0
	4						3	0	0
	8						6	0	0
	3						3	0	0
	1						2	1	0
	2						3	1	0
	5						1	2	0
	13						4	0	0
	2						4	0	0
	3						2	4	0
	1						0	0	3
	5						0	0	0
	4						1	3	0
	1						0	0	0
	1						10	0	0
	2						5	2	0
	3						9	1	0
	3						7	2	0
	6						1	3	0
	7						2	7	0
	3						1	10	0
	7						0	0	1
	2						1	0	1
	4						0	0	0
	4						1	0	2
	2						3	0	0
	5						0	2	0
	2						5	7	0
	5						0	0	0
	5						1	0	0
	7						1	0	0
	3						3	15	0
							2	0	0
							0	0	0
							0	0	0
							0	0	0
							0	0	0
							0	0	0
							3	0	0
							0	0	0
							0	0	1
							0	0	0
							0	0	0
							2	0	0
							1	0	0
							1	0	0
							0	0	3
							0	2	0
							1	0	0
							1	0	0
							0	0	0
							0	0	0
							0	0	7
							4	0	0
							0	6	0
							10	0	0
							10	0	0
							0	0	6
							3	0	0
							5	0	0
							6	0	0
							7	0	0
							1	0	10
							8	0	0
							0	0	4
							0	0	12
							0	0	11
							0	12	0
							0	14	0
							5	0	0
							0	2	0
							0	11	0
							0	0	9
							0	0	19
							0	0	4
							0	0	0
							0	0	0
							0	0	0
							0	0	1
							1	0	0
							0	0	0
							0	0	0
							0	0	0
							0	0	0
							0	0	0
							0	0	0
							0	0	1
							0	0	1
							1	0	0
							0	0	2
							0	0	6
							0	0	2
							0	3	13
							0	0	12
							0	0	12
							0	0	4
							74	8	71

## Sheet: Cnidome
		Cnidome
		spirocysts		p-mastigophores		Type 1		Type 2		Type 3
		L	W	L	W	L	W	L	W	L	W
		20	3	29	9	9	3	26	6	26	10
		22	3	29	9	9	3	26	6	27	10.3
		25	3	30	9	9	3	27	6	29	10
		30	2.5	30	8.5	8	2.5	30	6	27	10
		28	3	31	9	9	3	31	6	28	10.2
		26	3	30	8.5	8	3	30	6.5	29	10
		27	2.5	29	9	9	3	28	6	29	10
		22	3	29	9	9	3	28	5.5	28	10
		21	3	30	9	9	2.5	29	6	26	10
		25	3	30	9	9	2.5	26	6	27	10
		20	3	29	9	9	3	26	6	26	10
		22	3	29	9	9	3	26	6	27	10.3
		25	3	30	9	9	3	27	6	29	10
		30	2.5	30	8.5	8	2.5	30	6	27	10
		28	3	31	9	9	3	31	6	28	10.2
		26	3	30	8.5	8	3	30	6.5	29	10
		27	2.5	29	9	9	3	28	6	29	10
		22	3	29	9	9	3	28	5.5	28	10
		21	3	30	9	9	2.5	29	6	26	10
		25	3	30	9	9	2.5	26	6	27	10
		28	3	31	9	9	3	31	6	28	10.2
		26	3	30	8.5	8	3	30	6.5	29	10
		27	2.5	29	9	9	3	28	6	29	10
		22	3	29	9	9	3	28	5.5	28	10
		21	3	30	9	9	2.5	29	6	26	10
		25	3	30	9	9	2.5	26	6	27	10
		20	3	29	9	9	3	26	6	26	10
		22	3	29	9	9	3	26	6	27	10.3
		25	3	30	9	9	3	27	6	29	10
		30	2.5	30	8.5	8	2.5	30	6	27	10
		28	3	31	9	9	3	31	6	28	10.2
		26	3	30	8.5	8	3	30	6.5	29	10
		27	2.5	29	9	9	3	28	6	29	10
		22	3	29	9	9	3	28	5.5	28	10
		27	2.5	29	9	9	3	28	6	29	10
		22	3	29	9	9	3	28	5.5	28	10
		21	3	30	9	9	2.5	29	6	26	10
		25	3	30	9	9	2.5	26	6	27	10
		20	3	29	9	9	3	26	6	26	10
		22	3	29	9	9	3	26	6	27	10.3
		25	3	30	9	9	3	27	6	29	10
		30	2.5	30	8.5	8	2.5	30	6	27	10
		28	3	31	9	9	3	31	6	28	10.2
		26	3	30	8.5	8	3	30	6.5	29	10
		27	2.5	29	9	9	3	28	6	29	10
		22	3	29	9	9	3	28	5.5	28	10
		30	2.5	30	8.5	8	2.5	30	6	27	10
		28	3	31	9	9	3	31	6	28	10.2
		26	3	30	8.5	8	3	30	6.5	29	10
		27	2.5	29	9	9	3	28	6	29	10
	AVERAGE	24.94	2.88	29.7	8.89	8.78	2.87	28.32	6	27.76	10.048
	DEV.ST	3.08657	0.21571	0.677631	0.209226	0.418452	0.221544	1.74309	0.247436	1.09842	0.099468
	COEF. VAR	0.12376	0.0748992	0.0228159	0.023535	0.0476597	0.0771929	0.0615498	0.0412393	0.0395685	0.00989928

## Sheet: Isidella
		Height	Width
		34	16
		39	24
		35	17
		23	14
		23	17
		33	31
		26	17
		21	35
		28	18
		33	12
		32	28
		31	34
		22	25
		36	15
		39	17
		46	19
		37	31
		61	35
		66	28
		50	32
		46	11
		39	19
		51	20
		46	34
		51	24
		33	32
		44	22
		39	33
		40	31
		30	13
		29	16
		35	33
		35	39
		15	6
		59	51
		28	7
		27	9
		35	12
		18	4
		20	2
		33	20
		26	15
		51	21
		41	18
		43	27
		47	23
		50	55
		61	26
		46	24
		30	29
		28	27
		51	42
		45	28
		28	11
		49	40
		24	23
		65	30
		37	13
		25	11
		20	13
		50	39
		29	4
		27	8
		23	7
		60	44
		66	25
		40	35
		34	21
		46	33
		35	26
		22	15
		11	9
		32	14
		32	19
		27	11
		35	17
		53	31
		62	28
		35	22
		33	13
		39	22
		48	27
		19	14
		13	11
		27	12
		42	38
		49	31
		29	6
		24	10
		35	18
		15	10
		53	28
		27	18
		22	15
		40	19
		23	19
		48	26
		34	23
		47	28
		39	23
		34	16
		49	13
		39	36
		23	11
		8	1
		52	23
		40	12
		36	22
		30	21
		normality	shapiro-wilk
		W 0.9835	W 0.9791
		P=0.1984=ns	P=0.08455=ns
		rho	0.64509
			p<0.001
		109
		Height	Width
	min	8	1
	max	66	55
	media	36.4312	21.5872
	dev	12.6069	10.5165
	ES	1.20752	1.0073
